# Supplementary material for: 1-(5,5-Dioxido-10H-phenothia­zin-10-yl)ethanone
Source: Acta Crystallogr Sect E Struct Rep Online. 2011 Jun 18;67(Pt 7):o1702. doi: 10.1107/S1600536811021854 (PMC3151987; doi:10.1107/S1600536811021854)
Supplement: Supplementary file 2 [file e-67-o1702-Isup2.hkl]

# 
# h,k,l, Fc-squared, Fo-squared, sigma(Fo-squared) and status flag 
# 
data_I
_shelx_title ' hsy1005a in P2(1)/c' 
_shelx_refln_list_code          4 
_shelx_F_calc_maximum      168.07 
_exptl_crystal_F_000       568.00 
_reflns_d_resolution_high  0.8001 
 
loop_ 
 _symmetry_equiv_pos_as_xyz 
 'x, y, z' 
 '-x, y+1/2, -z+1/2' 
 '-x, -y, -z' 
 'x, -y-1/2, z-1/2' 
 
_cell_length_a    12.5715 
_cell_length_b     8.7648 
_cell_length_c    11.5828 
_cell_angle_alpha  90.000 
_cell_angle_beta   92.142 
_cell_angle_gamma  90.000 
 
_shelx_F_squared_multiplier     1.000 
 
loop_ 
 _refln_index_h 
 _refln_index_k 
 _refln_index_l 
 _refln_F_squared_calc 
 _refln_F_squared_meas 
 _refln_F_squared_sigma 
 _refln_observed_status 
   3   0   0     6781.57     6676.99     91.07 o 
   4   0   0     2217.17     2180.89     22.86 o 
   5   0   0     1237.48     1392.34     16.11 o 
   6   0   0     3536.55     3736.26     43.86 o 
   7   0   0      172.68      192.84      4.65 o 
   8   0   0        2.27        1.25      1.45 o 
   9   0   0       37.01       27.03      1.97 o 
  10   0   0       77.82       72.53      6.15 o 
  11   0   0       74.49       78.18      3.70 o 
  12   0   0      203.18      191.05      6.15 o 
  13   0   0       31.64       33.77      2.83 o 
  14   0   0      111.00      110.35      5.71 o 
  15   0   0        6.73        3.52      2.80 o 
   2   1   0      256.27      258.36      3.63 o 
   3   1   0      585.03      602.79     10.74 o 
   4   1   0       18.20       14.73      1.11 o 
   5   1   0       42.82       39.54      1.49 o 
   6   1   0       17.78       11.63      0.90 o 
   7   1   0      399.77      428.13      5.33 o 
   8   1   0        1.35        0.50      0.54 o 
   9   1   0       55.23       56.55      2.01 o 
  10   1   0       51.44       52.21      2.05 o 
  11   1   0       92.67       93.78      2.90 o 
  12   1   0        9.76       10.02      1.28 o 
  13   1   0       96.24       89.58      3.33 o 
  14   1   0       10.82       12.67      1.41 o 
  15   1   0        3.97        1.34      1.74 o 
   0   2   0     2717.17     2974.09     42.29 o 
   1   2   0       24.36       18.97      0.58 o 
   2   2   0     3360.26     3226.44     26.31 o 
   3   2   0      479.51      563.89      7.50 o 
   4   2   0      155.27      184.89      6.27 o 
   5   2   0      583.04      556.78      8.62 o 
   6   2   0       10.34        8.13      0.90 o 
   7   2   0      982.12     1010.40     11.41 o 
   8   2   0      125.13      132.67      4.27 o 
   9   2   0     1414.92     1415.58     13.01 o 
  10   2   0       16.88       18.55      1.34 o 
  11   2   0      434.15      451.98      7.29 o 
  12   2   0        0.04       -0.38      1.23 o 
  13   2   0       15.72       17.34      1.71 o 
  14   2   0       15.08       20.07      2.52 o 
  15   2   0       24.34       26.73      4.14 o 
   1   3   0      942.38      923.58      7.64 o 
   2   3   0     1703.57     1831.88     13.75 o 
   3   3   0      731.90      712.45      9.66 o 
   4   3   0      988.41     1048.10     13.13 o 
   5   3   0        1.27        0.58      0.54 o 
   6   3   0       90.44       84.33      2.35 o 
   7   3   0       34.59       34.57      1.62 o 
   8   3   0      514.60      483.48      7.09 o 
   9   3   0      100.09      102.50      3.09 o 
  10   3   0      762.90      735.70     12.98 o 
  11   3   0      261.66      242.63     11.52 o 
  12   3   0       44.16       39.29      2.40 o 
  13   3   0       37.87       30.82      3.06 o 
  14   3   0       90.16       76.98      7.16 o 
  15   3   0        4.11        3.56      3.69 o 
   0   4   0     1027.27     1085.10     12.33 o 
   1   4   0       28.38       27.74      1.06 o 
   2   4   0      944.79      993.43      8.58 o 
   3   4   0      204.73      210.53      2.80 o 
   4   4   0      728.09      725.46      9.27 o 
   5   4   0      112.27       99.59      3.47 o 
   6   4   0      521.29      586.42      9.65 o 
   7   4   0      436.52      446.71      8.37 o 
   8   4   0        3.33        3.01      1.01 o 
   9   4   0        3.14        0.39      0.91 o 
  10   4   0       84.06       83.54      6.15 o 
  11   4   0       63.13       70.49      5.59 o 
  12   4   0       39.49       45.42      4.92 o 
  13   4   0       24.08       20.59      3.58 o 
  14   4   0        1.06        3.80      2.46 o 
   1   5   0     2546.03     2665.48     16.29 o 
   2   5   0       34.53       31.86      1.15 o 
   3   5   0      788.05      819.15      7.76 o 
   4   5   0      196.16      241.98      3.27 o 
   5   5   0      704.38      705.06     11.15 o 
   6   5   0       99.56       80.11      4.25 o 
   7   5   0       17.85       15.52      3.24 o 
   8   5   0       14.88       17.01      1.81 o 
   9   5   0       14.14        9.56      2.13 o 
  10   5   0      278.28      290.83      7.45 o 
  11   5   0       99.92       98.46      6.71 o 
  12   5   0       28.83       32.67      4.48 o 
  13   5   0       34.17       26.85      4.25 o 
   0   6   0       72.92       78.69      2.00 o 
   1   6   0       66.97       65.72      1.27 o 
   2   6   0       46.10       43.92      1.02 o 
   3   6   0       28.84       27.21      1.24 o 
   4   6   0      124.67      120.15      3.26 o 
   5   6   0      534.01      541.66      9.75 o 
   6   6   0      124.14      131.96      8.39 o 
   7   6   0      346.35      324.44      7.75 o 
   8   6   0      238.94      235.96      6.65 o 
   9   6   0       19.85       21.35      2.13 o 
  10   6   0       52.63       55.01      3.31 o 
  11   6   0       79.13       75.41      6.27 o 
  12   6   0        9.75        6.94      5.03 o 
  13   6   0        0.16       -0.78      1.66 o 
   1   7   0      157.12      143.70      3.78 o 
   2   7   0      239.74      228.21      3.41 o 
   3   7   0       18.32       20.85      1.30 o 
   4   7   0      837.02      799.63      9.23 o 
   5   7   0       31.35       26.65      1.84 o 
   6   7   0      745.55      716.68     12.61 o 
   7   7   0       56.59       59.71      2.91 o 
   8   7   0      578.84      563.00      9.57 o 
   9   7   0       31.19       39.81      2.54 o 
  10   7   0      264.20      297.52      7.89 o 
  11   7   0        0.04        5.35      2.20 o 
  12   7   0      151.81      184.37      7.43 o 
   0   8   0      168.71      170.85      5.32 o 
   1   8   0       26.69       26.03      1.45 o 
   2   8   0        6.03        5.19      1.11 o 
   3   8   0      213.94      192.99      5.11 o 
   4   8   0       19.85       22.15      2.37 o 
   5   8   0        8.05       10.22      1.72 o 
   6   8   0      127.99      113.02      5.06 o 
   7   8   0       21.26       23.60      1.96 o 
   8   8   0       44.97       46.97      2.74 o 
   9   8   0       32.82       29.72      2.35 o 
  10   8   0        2.60        4.45      1.46 o 
   1   9   0      235.55      227.21      5.72 o 
   2   9   0       34.93       36.53      2.39 o 
   3   9   0       75.28       75.69      3.39 o 
   4   9   0        0.76       -1.12      1.20 o 
   5   9   0        8.80       10.05      1.97 o 
   6   9   0      286.85      295.11      8.77 o 
   7   9   0        7.49       12.75      2.06 o 
   8   9   0       74.42       82.93      4.74 o 
   0  10   0        3.26        5.37      2.69 o 
   1  10   0        8.41        9.72      3.13 o 
   2  10   0        0.22        0.18      1.50 o 
   3  10   0        9.31        9.09      1.59 o 
   4  10   0       58.37       59.40      4.01 o 
   5  10   0       71.49       76.69      4.58 o 
   6  10   0       64.01       73.41      4.59 o 
 -15   1   1        0.36        1.09      0.95 o 
 -14   1   1      103.10      114.00      3.33 o 
 -13   1   1       59.22       61.59      2.65 o 
 -12   1   1      359.15      375.55      5.53 o 
 -11   1   1      164.16      164.11      3.89 o 
 -10   1   1        2.99        2.47      0.79 o 
  -9   1   1       83.50       81.62      2.55 o 
  -8   1   1       67.28       69.01      1.65 o 
  -7   1   1      731.80      736.54      7.63 o 
  -6   1   1      805.57      826.17      8.56 o 
  -5   1   1     4653.83     4555.11     37.17 o 
  -4   1   1       15.60       20.53      1.49 o 
  -3   1   1    28248.81    22376.71    297.83 o 
  -2   1   1      970.72      900.51     16.22 o 
  -1   1   1     4253.03     3896.46     53.03 o 
   1   1   1     1608.99     1623.40     15.98 o 
   2   1   1     2660.54     2701.51     21.83 o 
   3   1   1      303.11      315.16      4.81 o 
   4   1   1      122.56       88.13      2.69 o 
   5   1   1      526.79      550.02      5.51 o 
   6   1   1       51.26       68.14      1.71 o 
   7   1   1        7.27        5.78      0.61 o 
   8   1   1        2.12        0.84      0.55 o 
   9   1   1      492.20      481.35      6.28 o 
  10   1   1       92.59       97.05      2.72 o 
  11   1   1      187.76      174.84      4.72 o 
  12   1   1       18.40       23.95      1.87 o 
  13   1   1      116.11      110.78      4.08 o 
  14   1   1        4.48        2.73      1.50 o 
  15   1   1       72.70       71.15      4.82 o 
 -15   2   1       20.01       15.58      2.69 o 
 -14   2   1       10.11        9.18      1.35 o 
 -13   2   1       68.87       57.77      2.58 o 
 -12   2   1       26.30       23.73      1.63 o 
 -11   2   1      352.23      323.44      7.98 o 
 -10   2   1        4.93        3.66      0.79 o 
  -9   2   1       28.90       29.11      1.29 o 
  -8   2   1        0.27        1.86      0.52 o 
  -7   2   1       99.20       90.05      2.13 o 
  -6   2   1      376.01      364.49      5.13 o 
  -5   2   1      345.10      343.84      4.12 o 
  -4   2   1      102.85      128.42      2.30 o 
  -3   2   1       37.46       48.18      1.28 o 
  -2   2   1       22.07       28.69      0.85 o 
  -1   2   1     1444.13     1491.61     12.81 o 
   0   2   1     3799.26     3831.54     40.28 o 
   1   2   1      878.68      863.52     13.20 o 
   2   2   1     2292.23     2428.20     19.70 o 
   3   2   1      109.53       94.14      1.75 o 
   4   2   1      781.71      810.40     17.23 o 
   5   2   1       35.90       33.04      3.47 o 
   6   2   1       29.78       35.13      1.88 o 
   7   2   1        0.53        3.15      0.86 o 
   8   2   1     1125.13     1167.44     12.73 o 
   9   2   1       11.13        9.40      1.21 o 
  10   2   1      244.18      238.49      5.00 o 
  11   2   1      135.45      130.10      3.93 o 
  12   2   1       58.51       49.55      2.57 o 
  13   2   1       23.98       26.88      2.68 o 
  14   2   1       25.58       23.05      3.80 o 
  15   2   1        6.72        4.91      1.88 o 
 -15   3   1       12.23       15.86      2.61 o 
 -14   3   1       53.02       53.98      4.03 o 
 -13   3   1       47.87       50.03      2.90 o 
 -12   3   1        8.17        7.16      2.46 o 
 -11   3   1        4.60        4.70      2.01 o 
 -10   3   1      109.01      126.88      7.16 o 
  -9   3   1      119.49      129.02      4.30 o 
  -8   3   1      347.53      338.67      4.33 o 
  -7   3   1      195.51      190.17      3.05 o 
  -6   3   1       58.30       73.00      2.68 o 
  -5   3   1     1237.27     1230.16     12.89 o 
  -4   3   1      240.63      233.31      3.73 o 
  -3   3   1      402.44      395.10      5.08 o 
  -2   3   1     1141.07     1100.32     10.15 o 
  -1   3   1      173.86      147.19      2.11 o 
   0   3   1      593.26      612.12      8.12 o 
   1   3   1        2.47        4.30      0.55 o 
   2   3   1     1924.24     1862.05     16.21 o 
   3   3   1      889.75      999.86     10.76 o 
   4   3   1     4069.30     4272.08     34.72 o 
   5   3   1       22.02       37.74      1.72 o 
   6   3   1      404.41      423.47      7.39 o 
   7   3   1        3.49        6.31      1.79 o 
   8   3   1      537.25      555.12      9.78 o 
   9   3   1      441.57      446.97     11.75 o 
  10   3   1      223.59      215.58      5.45 o 
  11   3   1       87.67       90.09      3.16 o 
  12   3   1        5.71        6.15      1.66 o 
  13   3   1       15.41       20.89      2.45 o 
  14   3   1       20.33       21.23      2.68 o 
  15   3   1        0.01        0.59      1.50 o 
 -14   4   1        1.09        2.16      1.50 o 
 -13   4   1       42.65       44.61      3.63 o 
 -12   4   1        1.87        0.18      1.45 o 
 -11   4   1       21.53       21.64      2.45 o 
 -10   4   1       15.36       14.32      2.91 o 
  -9   4   1      259.49      239.76     12.75 o 
  -8   4   1      135.06      112.89      3.92 o 
  -7   4   1        0.08        1.30      0.74 o 
  -6   4   1      611.74      623.28      9.96 o 
  -5   4   1       17.93       16.04      1.09 o 
  -4   4   1     1858.08     1938.99     15.76 o 
  -3   4   1     1083.51     1112.79      9.12 o 
  -2   4   1      420.27      440.32      4.18 o 
  -1   4   1      886.28      874.91     10.72 o 
   0   4   1      743.24      746.75     17.57 o 
   1   4   1      704.65      859.22      7.86 o 
   2   4   1     2607.36     2877.66     21.45 o 
   3   4   1      498.56      474.09      7.89 o 
   4   4   1     1063.83     1109.63     13.05 o 
   5   4   1      120.19      136.60      4.25 o 
   6   4   1      224.05      231.15      8.06 o 
   7   4   1      488.94      471.06     10.52 o 
   8   4   1     1381.93     1386.29     15.31 o 
   9   4   1       32.78       28.88      1.80 o 
  10   4   1      746.22      708.40     10.02 o 
  11   4   1       81.39       71.45      3.85 o 
  12   4   1       16.94       16.88      3.92 o 
  13   4   1       11.04       11.64      3.13 o 
  14   4   1        2.23        3.58      2.69 o 
 -13   5   1        0.93       -0.40      1.50 o 
 -12   5   1       56.21       58.08      4.03 o 
 -11   5   1       47.06       53.27      3.72 o 
 -10   5   1       56.59       57.57      4.84 o 
  -9   5   1      216.58      239.55      7.57 o 
  -8   5   1       45.71       42.46      3.02 o 
  -7   5   1     1087.76     1078.46     12.94 o 
  -6   5   1       33.49       36.66      1.60 o 
  -5   5   1      354.56      355.03      5.13 o 
  -4   5   1       66.18       69.28      2.10 o 
  -3   5   1       99.64       75.29      1.71 o 
  -2   5   1      431.26      425.08      6.01 o 
  -1   5   1        0.06        0.35      0.31 o 
   0   5   1      232.27      242.88      5.54 o 
   1   5   1        1.47        3.27      0.58 o 
   2   5   1      253.79      280.71      7.65 o 
   3   5   1      107.29      107.59      2.28 o 
   4   5   1      178.38      148.36      4.38 o 
   5   5   1       83.44       98.15      2.76 o 
   6   5   1       27.98       30.74      2.13 o 
   7   5   1      122.32      136.07      9.06 o 
   8   5   1        0.18        0.52      1.02 o 
   9   5   1        0.09        0.42      1.79 o 
  10   5   1      171.44      157.83      5.51 o 
  11   5   1        4.40        1.57      2.01 o 
  12   5   1        2.35        2.01      2.24 o 
  13   5   1       24.59       34.68      4.70 o 
 -13   6   1      248.99      264.53      9.01 o 
 -12   6   1       94.09      110.02      5.71 o 
 -11   6   1      199.84      180.99      9.73 o 
 -10   6   1       41.08       46.22      2.63 o 
  -9   6   1      200.59      182.98      4.97 o 
  -8   6   1      216.04      225.35      5.64 o 
  -7   6   1      131.71      116.84      4.74 o 
  -6   6   1      109.14       96.93      2.75 o 
  -5   6   1        6.16        4.48      0.77 o 
  -4   6   1       80.96       75.79      2.27 o 
  -3   6   1       57.87       56.50      1.40 o 
  -2   6   1      106.33      100.66      2.23 o 
  -1   6   1      309.69      301.38      3.61 o 
   0   6   1       15.17       18.51      0.91 o 
   1   6   1      975.62      934.59     11.47 o 
   2   6   1       29.20       32.01      1.36 o 
   3   6   1      534.82      515.10      7.30 o 
   4   6   1       74.92       70.64      2.25 o 
   5   6   1      812.15      776.59     12.54 o 
   6   6   1        0.54        0.83      0.86 o 
   7   6   1      208.15      212.54      6.25 o 
   8   6   1        1.59        1.10      1.18 o 
   9   6   1      185.42      175.41      5.92 o 
  10   6   1       26.04       23.62      2.36 o 
  11   6   1       42.05       47.66      5.15 o 
  12   6   1       77.81       88.84      7.16 o 
  13   6   1        3.71        3.80      2.46 o 
 -12   7   1       24.99       22.50      3.69 o 
 -11   7   1       21.88       30.05      3.22 o 
 -10   7   1        1.49        4.00      1.15 o 
  -9   7   1       21.78       21.85      1.88 o 
  -8   7   1        4.36        6.00      1.24 o 
  -7   7   1      141.97      143.44      4.25 o 
  -6   7   1       48.02       40.63      1.91 o 
  -5   7   1      215.41      223.31      4.39 o 
  -4   7   1      136.53      128.26      3.12 o 
  -3   7   1        0.08        0.87      0.62 o 
  -2   7   1       84.81       75.73      2.18 o 
  -1   7   1      200.21      189.18      3.68 o 
   0   7   1       49.29       50.60      1.88 o 
   1   7   1       53.62       61.78      2.03 o 
   2   7   1      487.82      482.50      5.94 o 
   3   7   1      334.30      316.06      5.96 o 
   4   7   1      135.32      132.50      6.94 o 
   5   7   1      327.91      330.88      7.68 o 
   6   7   1       16.58       14.96      3.24 o 
   7   7   1        0.49        3.61      1.45 o 
   8   7   1       52.33       50.08      3.24 o 
   9   7   1       24.61       23.49      3.13 o 
  10   7   1       28.91       26.28      2.61 o 
  11   7   1       14.94       23.27      3.80 o 
 -10   8   1       26.10       24.78      2.24 o 
  -9   8   1       77.73       69.80      4.03 o 
  -8   8   1        1.18       -0.13      1.68 o 
  -7   8   1        1.54        2.77      1.50 o 
  -6   8   1      104.09      110.02      4.62 o 
  -5   8   1       12.28       11.78      1.54 o 
  -4   8   1      437.68      450.85     13.25 o 
  -3   8   1       85.67       73.35      3.17 o 
  -2   8   1      265.79      254.77      5.90 o 
  -1   8   1       21.04       20.82      1.67 o 
   0   8   1        4.20        1.62      0.84 o 
   1   8   1      246.41      255.08      4.84 o 
   2   8   1        7.27        8.05      2.16 o 
   3   8   1     1116.26     1142.37     17.85 o 
   4   8   1      179.32      159.45      7.72 o 
   5   8   1      206.45      210.59      6.88 o 
   6   8   1       74.82       62.49      2.99 o 
   7   8   1      218.43      233.71      7.14 o 
   8   8   1      129.76      128.61      5.37 o 
   9   8   1      147.94      175.44      5.49 o 
  10   8   1      111.52      128.58      4.76 o 
  -8   9   1       31.76       35.33      3.92 o 
  -7   9   1        1.02       -1.07      1.45 o 
  -6   9   1        8.23       10.45      1.81 o 
  -5   9   1        0.26       -1.43      1.43 o 
  -4   9   1        1.26        2.32      1.20 o 
  -3   9   1       74.66       75.18      3.40 o 
  -2   9   1       87.94       93.36      3.71 o 
  -1   9   1        8.52        8.93      1.41 o 
   0   9   1        6.41        6.93      1.66 o 
   1   9   1       49.20       53.62      2.70 o 
   2   9   1       20.40       18.79      1.81 o 
   3   9   1        1.95        4.09      1.52 o 
   4   9   1       27.81       26.29      5.03 o 
   5   9   1        7.73        5.88      1.90 o 
   6   9   1       33.74       29.47      2.99 o 
   7   9   1        0.32        0.71      1.50 o 
   8   9   1       33.52       31.10      3.08 o 
  -6  10   1      108.57      123.68      5.93 o 
  -5  10   1        1.29        1.90      1.36 o 
  -4  10   1       98.20       97.00      4.21 o 
  -3  10   1       34.29       38.77      2.75 o 
  -2  10   1       65.41       64.57      4.27 o 
  -1  10   1        4.41        8.56      2.06 o 
   0  10   1        3.75        3.42      1.90 o 
   1  10   1      165.27      166.48      6.80 o 
   2  10   1       17.17       19.47      3.58 o 
   3  10   1      199.48      194.57      6.91 o 
   4  10   1        0.36        2.90      2.57 o 
   5  10   1       35.20       32.56      3.24 o 
   6  10   1        2.65        1.45      1.58 o 
 -15   0   2        0.02        0.67      2.01 o 
 -14   0   2        1.51        2.57      1.90 o 
 -13   0   2      136.82      132.02      4.38 o 
 -12   0   2       49.07       52.17      3.54 o 
 -11   0   2     1368.39     1355.01     15.70 o 
 -10   0   2     1605.86     1553.00     27.57 o 
  -9   0   2      992.20     1012.64     12.21 o 
  -8   0   2     2127.97     2186.68     20.86 o 
  -7   0   2      106.28      104.32      3.56 o 
  -6   0   2     6974.21     6891.92     69.14 o 
  -5   0   2        0.09        3.36      0.78 o 
  -4   0   2     5198.24     5034.54     69.59 o 
  -3   0   2      330.28      443.73      8.28 o 
  -2   0   2    19644.46    18769.58    249.05 o 
  -1   0   2     1672.69     1682.95     24.17 o 
   1   0   2      218.67      209.67      4.70 o 
   2   0   2     6921.82     7117.36     96.67 o 
   3   0   2      164.10      138.29      4.25 o 
   4   0   2     1719.11     1719.87     27.30 o 
   5   0   2        7.22        1.79      1.12 o 
   6   0   2     1100.96     1158.29     17.34 o 
   7   0   2       21.48       32.86      1.72 o 
   8   0   2      605.07      663.03     10.29 o 
   9   0   2      247.85      259.20      6.02 o 
  10   0   2      357.93      357.84      7.68 o 
  11   0   2      493.75      495.53      9.71 o 
  12   0   2      722.97      705.31     19.47 o 
  13   0   2      735.40      745.59     21.03 o 
  14   0   2       68.16       75.86      6.49 o 
  15   0   2       34.19       29.76      4.70 o 
 -15   1   2       10.71       11.35      1.47 o 
 -14   1   2        8.57       10.53      1.44 o 
 -13   1   2        0.57        0.41      1.01 o 
 -12   1   2       90.66       87.74      2.53 o 
 -11   1   2       31.35       31.97      1.66 o 
 -10   1   2       75.84       77.82      2.19 o 
  -9   1   2       88.14       84.66      2.18 o 
  -8   1   2        2.14        3.81      0.64 o 
  -7   1   2      136.35      148.94      2.86 o 
  -6   1   2        0.14        0.69      0.58 o 
  -5   1   2      144.90      143.68      2.85 o 
  -4   1   2      102.72      137.23      2.44 o 
  -3   1   2     1099.24     1102.88     12.23 o 
  -2   1   2       25.67       23.35      0.91 o 
  -1   1   2    12291.82    11938.62    132.13 o 
   0   1   2     1792.68     1904.14     19.38 o 
   1   1   2      362.56      350.42      6.71 o 
   2   1   2      177.99      197.14      3.24 o 
   3   1   2      357.67      392.30      7.50 o 
   4   1   2      409.43      408.94      4.74 o 
   5   1   2     1929.62     2135.31     18.84 o 
   6   1   2      228.74      270.71      4.21 o 
   7   1   2       24.24       24.61      1.84 o 
   8   1   2      122.96      127.45      3.13 o 
   9   1   2       20.19       23.46      1.94 o 
  10   1   2      122.60      112.36      3.79 o 
  11   1   2      340.58      314.15      7.38 o 
  12   1   2       11.37       11.36      2.46 o 
  13   1   2       32.43       32.38      4.92 o 
  14   1   2        2.52        1.92      2.01 o 
  15   1   2        6.93        8.00      2.04 o 
 -15   2   2       51.35       62.96      3.49 o 
 -14   2   2       37.73       40.11      3.29 o 
 -13   2   2        6.26        4.29      1.17 o 
 -12   2   2       34.53       36.26      2.62 o 
 -11   2   2      243.02      230.25      7.28 o 
 -10   2   2      622.96      649.31      7.83 o 
  -9   2   2        3.01        2.04      0.64 o 
  -8   2   2     1265.80     1285.04     15.14 o 
  -7   2   2       62.53       62.74      1.73 o 
  -6   2   2      250.55      251.67      4.21 o 
  -5   2   2      565.01      567.45      4.72 o 
  -4   2   2        0.04        0.57      0.23 o 
  -3   2   2     4990.06     4826.76     77.81 o 
  -2   2   2     3464.21     3414.44     60.42 o 
  -1   2   2     1337.71     1183.28     19.02 o 
   0   2   2      215.90      216.61      5.37 o 
   1   2   2     5904.13     5813.69     79.44 o 
   2   2   2     1050.05     1010.47     11.06 o 
   3   2   2      290.65      258.57      3.59 o 
   4   2   2      747.19      711.74     12.48 o 
   5   2   2     1498.20     1550.07     36.25 o 
   6   2   2        1.46        2.03      1.01 o 
   7   2   2      167.09      186.12      3.54 o 
   8   2   2       32.03       27.35      1.41 o 
   9   2   2       14.28       14.50      1.15 o 
  10   2   2        1.94        1.88      0.82 o 
  11   2   2      151.92      172.46      5.92 o 
  12   2   2       52.55       56.73      3.63 o 
  13   2   2       96.18       92.99      4.90 o 
  14   2   2       40.76       43.73      3.56 o 
  15   2   2       66.57       68.58      4.67 o 
 -15   3   2        3.11        2.07      1.66 o 
 -14   3   2        0.08        0.15      1.03 o 
 -13   3   2        5.33        7.26      1.23 o 
 -12   3   2        0.44        0.90      1.34 o 
 -11   3   2       39.86       34.71      2.24 o 
 -10   3   2      149.29      137.00      4.22 o 
  -9   3   2     1505.36     1468.52     13.72 o 
  -8   3   2       87.39       79.05      1.69 o 
  -7   3   2      563.56      541.22      7.78 o 
  -6   3   2        1.06        0.59      0.41 o 
  -5   3   2        0.18        0.67      0.39 o 
  -4   3   2     1243.07     1295.28     10.98 o 
  -3   3   2     2046.31     2190.71     19.46 o 
  -2   3   2      504.32      530.90      7.45 o 
  -1   3   2      169.89      167.92      8.95 o 
   0   3   2        4.84        2.91      0.90 o 
   1   3   2       18.58       21.93      1.57 o 
   2   3   2      692.84      709.02      6.98 o 
   3   3   2     1537.86     1691.07     14.84 o 
   4   3   2     1522.04     1572.99     15.63 o 
   5   3   2     1310.45     1433.83     18.00 o 
   6   3   2      592.93      633.56      9.75 o 
   7   3   2      232.79      231.88      5.58 o 
   8   3   2       31.55       31.18      2.20 o 
   9   3   2       21.54       21.09      1.37 o 
  10   3   2       10.07        7.14      1.50 o 
  11   3   2        2.10        2.69      1.24 o 
  12   3   2        1.51        1.66      1.18 o 
  13   3   2       47.20       53.00      3.79 o 
  14   3   2        1.41        1.10      2.46 o 
 -14   4   2       21.50       30.03      4.14 o 
 -13   4   2        7.32        8.22      1.88 o 
 -12   4   2      151.78      150.61      6.16 o 
 -11   4   2        3.17       -0.19      2.57 o 
 -10   4   2      191.61      217.53      6.80 o 
  -9   4   2       21.34       19.71      1.54 o 
  -8   4   2       76.56       78.79      2.76 o 
  -7   4   2       74.70       90.01      2.39 o 
  -6   4   2      154.95      147.59      2.94 o 
  -5   4   2      529.87      543.96      6.59 o 
  -4   4   2       30.81       38.95      1.49 o 
  -3   4   2      657.28      636.91      7.36 o 
  -2   4   2      905.00      986.53     18.35 o 
  -1   4   2      801.26      874.00      9.72 o 
   0   4   2     1585.42     1722.33     30.88 o 
   1   4   2      374.99      361.38      8.28 o 
   2   4   2      131.61      174.68      3.79 o 
   3   4   2       63.79       74.50      5.15 o 
   4   4   2        1.08        3.80      0.54 o 
   5   4   2      102.67      112.58      2.41 o 
   6   4   2     1492.22     1431.41     17.68 o 
   7   4   2       14.35       12.66      2.80 o 
   8   4   2      141.25      144.16      4.52 o 
   9   4   2        0.22        0.34      0.98 o 
  10   4   2       25.42       31.16      2.52 o 
  11   4   2       74.45       75.52      6.49 o 
  12   4   2        6.41        8.83      1.97 o 
  13   4   2      133.22      137.45      8.50 o 
  14   4   2        0.07        0.60      1.50 o 
 -13   5   2        4.19        4.79      2.69 o 
 -12   5   2       11.95       11.82      2.13 o 
 -11   5   2      171.00      159.68      6.33 o 
 -10   5   2       31.57       30.21      2.85 o 
  -9   5   2      325.11      307.00      6.27 o 
  -8   5   2       74.94       68.08      2.76 o 
  -7   5   2      950.52      924.20     11.53 o 
  -6   5   2      400.31      400.13      5.63 o 
  -5   5   2      217.44      222.79      3.87 o 
  -4   5   2      113.49      114.42      2.61 o 
  -3   5   2       41.38       46.34      1.19 o 
  -2   5   2        5.03        2.28      0.44 o 
  -1   5   2       51.77       76.01      2.45 o 
   0   5   2      518.83      450.73      8.51 o 
   1   5   2       43.51       55.14      1.88 o 
   2   5   2      625.20      561.73      7.23 o 
   3   5   2      135.69      128.07      4.81 o 
   4   5   2      126.71      109.15      3.06 o 
   5   5   2      414.23      415.90      8.84 o 
   6   5   2        0.45        2.07      0.78 o 
   7   5   2      721.86      700.39     17.23 o 
   8   5   2      264.58      251.29      9.85 o 
   9   5   2       20.75       18.69      3.58 o 
  10   5   2        2.89        2.94      2.13 o 
  11   5   2      175.31      184.61      9.62 o 
  12   5   2      293.34      296.49     12.75 o 
  13   5   2       14.66       19.02      3.80 o 
 -13   6   2        8.75       10.34      2.22 o 
 -12   6   2       64.82       73.76      4.65 o 
 -11   6   2        0.65        2.91      1.56 o 
 -10   6   2      177.56      181.48     10.74 o 
  -9   6   2       26.55       27.79      2.03 o 
  -8   6   2        1.11       -0.04      0.79 o 
  -7   6   2       11.39        9.89      1.02 o 
  -6   6   2      127.05      122.17      3.39 o 
  -5   6   2       46.37       50.06      1.91 o 
  -4   6   2       71.89       73.17      2.23 o 
  -3   6   2      781.44      780.26      9.13 o 
  -2   6   2      158.45      159.49      2.65 o 
  -1   6   2      276.18      282.36      5.79 o 
   0   6   2      862.24      809.91     10.29 o 
   1   6   2       87.28      105.24      2.53 o 
   2   6   2      263.29      265.83      5.38 o 
   3   6   2        2.59        2.39      0.71 o 
   4   6   2       77.44       79.24      3.12 o 
   5   6   2        1.63        1.17      1.02 o 
   6   6   2      155.26      141.87      5.06 o 
   7   6   2      239.65      235.02      6.65 o 
   8   6   2       50.01       56.52      3.32 o 
   9   6   2       31.07       27.10      2.45 o 
  10   6   2       68.05       67.77      3.85 o 
  11   6   2        2.42        3.68      1.40 o 
  12   6   2       31.35       32.67      4.48 o 
 -11   7   2       57.09       56.95      4.92 o 
 -10   7   2       40.14       35.16      3.08 o 
  -9   7   2       41.22       39.86      2.68 o 
  -8   7   2       15.47       13.68      1.55 o 
  -7   7   2       40.68       34.30      1.81 o 
  -6   7   2       28.07       21.73      1.44 o 
  -5   7   2        0.17       -0.24      0.67 o 
  -4   7   2       88.86       99.25      3.44 o 
  -3   7   2      142.64      147.22      4.26 o 
  -2   7   2      867.96      856.09     11.56 o 
  -1   7   2       48.82       44.65      1.99 o 
   0   7   2     1135.43     1133.91     11.29 o 
   1   7   2      569.71      539.78      6.88 o 
   2   7   2     1090.70     1063.52     12.19 o 
   3   7   2      708.22      681.25     10.25 o 
   4   7   2      399.28      408.01      8.79 o 
   5   7   2      356.93      311.86     12.31 o 
   6   7   2      375.16      368.88     10.07 o 
   7   7   2      151.60      151.66      5.60 o 
   8   7   2       80.92       86.90      4.33 o 
   9   7   2        2.68        1.88      1.34 o 
  10   7   2        1.05        2.00      1.34 o 
  11   7   2       34.03       45.47      3.54 o 
 -10   8   2        1.74        7.16      2.69 o 
  -9   8   2        3.04        2.12      1.45 o 
  -8   8   2       18.84       16.89      2.29 o 
  -7   8   2       18.16       19.91      2.06 o 
  -6   8   2       16.08       16.54      1.73 o 
  -5   8   2      140.57      128.24      4.30 o 
  -4   8   2       23.10       21.20      1.93 o 
  -3   8   2      205.29      206.69      5.34 o 
  -2   8   2       50.72       45.93      2.46 o 
  -1   8   2       14.98       15.81      1.58 o 
   0   8   2      209.59      201.90      4.12 o 
   1   8   2      323.04      305.47      5.97 o 
   2   8   2      472.84      520.26     16.11 o 
   3   8   2      356.53      327.15     12.75 o 
   4   8   2        7.14        9.34      1.90 o 
   5   8   2       16.84       15.18      1.88 o 
   6   8   2        0.34        0.04      1.45 o 
   7   8   2        5.20        4.09      1.45 o 
   8   8   2       40.10       40.16      3.08 o 
   9   8   2        6.68        7.68      3.24 o 
  10   8   2        4.40        5.87      1.68 o 
  -8   9   2        1.65        4.54      1.79 o 
  -7   9   2      106.70       99.60      5.14 o 
  -6   9   2        4.07        4.35      1.24 o 
  -5   9   2       97.93       98.50      4.05 o 
  -4   9   2      529.63      544.09      9.81 o 
  -3   9   2       35.34       37.95      2.58 o 
  -2   9   2      278.19      282.93      6.63 o 
  -1   9   2        0.38        2.19      1.47 o 
   0   9   2       95.37      106.69      4.81 o 
   1   9   2       80.81       74.29      6.04 o 
   2   9   2      105.08      100.61      4.57 o 
   3   9   2      160.92      146.79      7.05 o 
   4   9   2       12.82       15.05      2.10 o 
   5   9   2      173.15      164.35      6.40 o 
   6   9   2       95.18       87.94      7.16 o 
   7   9   2       91.39      100.92      7.61 o 
   8   9   2       10.16        6.27      2.69 o 
  -6  10   2       13.77        6.97      1.64 o 
  -5  10   2      110.66      112.31      4.56 o 
  -4  10   2        2.89        8.19      1.87 o 
  -3  10   2      121.07      124.41      4.67 o 
  -2  10   2       15.14       18.72      1.94 o 
  -1  10   2       29.14       31.77      4.48 o 
   0  10   2        2.98       -0.67      2.01 o 
   1  10   2       12.01       13.20      2.91 o 
   2  10   2        0.70        2.46      2.01 o 
   3  10   2        2.03        2.46      2.24 o 
   4  10   2        0.01        1.37      1.79 o 
   5  10   2       33.01       33.44      3.22 o 
 -15   1   3       13.02       23.83      2.17 o 
 -14   1   3       21.18       19.44      1.98 o 
 -13   1   3      204.89      221.54      5.68 o 
 -12   1   3      237.16      218.85      8.28 o 
 -11   1   3      150.74      151.11      3.28 o 
 -10   1   3     1059.19     1027.55     10.85 o 
  -9   1   3      310.74      301.67      4.79 o 
  -8   1   3     1000.86      991.54      9.88 o 
  -7   1   3     2911.83     3094.30     32.88 o 
  -6   1   3      728.71      687.79     29.76 o 
  -5   1   3     3115.59     3389.85     34.71 o 
  -4   1   3      366.11      413.20      6.12 o 
  -3   1   3      925.74     1103.66     18.57 o 
  -2   1   3      505.53      419.88      5.99 o 
  -1   1   3    20514.25    20304.51    191.22 o 
   0   1   3        2.98        1.29      0.58 o 
   1   1   3     6977.69     7051.69     68.20 o 
   2   1   3      168.74      172.08      4.92 o 
   3   1   3      354.79      302.60      5.18 o 
   4   1   3       60.11       71.38      2.37 o 
   5   1   3      909.48     1125.13     28.98 o 
   6   1   3      334.54      337.93      9.85 o 
   7   1   3       57.96       57.67      2.83 o 
   8   1   3      399.52      416.44      8.46 o 
   9   1   3      459.13      439.01      9.09 o 
  10   1   3      536.30      549.41     10.91 o 
  11   1   3        9.55       12.88      1.97 o 
  12   1   3      207.61      208.12      6.96 o 
  13   1   3       10.28       15.11      2.37 o 
  14   1   3       97.32      108.67      5.53 o 
  15   1   3       47.86       58.67      6.49 o 
 -15   2   3        2.92        2.09      1.62 o 
 -14   2   3        0.00        0.35      1.15 o 
 -13   2   3       50.31       49.36      3.56 o 
 -12   2   3      142.92      136.51      4.46 o 
 -11   2   3       97.68       89.62      3.77 o 
 -10   2   3       62.73       66.98      2.24 o 
  -9   2   3      324.91      317.95      5.62 o 
  -8   2   3       64.28       64.19      2.36 o 
  -7   2   3      846.68      827.37     15.21 o 
  -6   2   3       33.76       34.65      1.02 o 
  -5   2   3      131.48      144.55      2.48 o 
  -4   2   3     1259.35     1352.71     22.60 o 
  -3   2   3      192.71      207.86      3.76 o 
  -2   2   3     1125.68     1122.03     12.84 o 
  -1   2   3       65.76       75.35      1.70 o 
   0   2   3     2820.06     2951.03     48.67 o 
   1   2   3      503.95      563.89     10.96 o 
   2   2   3     3393.63     3638.45     51.91 o 
   3   2   3       23.50       15.98      0.89 o 
   4   2   3      668.36      700.62      7.89 o 
   5   2   3        4.70        5.06      0.38 o 
   6   2   3      202.85      192.97      4.19 o 
   7   2   3       72.27       67.96      1.97 o 
   8   2   3       48.69       50.30      1.86 o 
   9   2   3       92.80       94.67      2.77 o 
  10   2   3        0.17        0.03      1.18 o 
  11   2   3        7.24        5.51      1.40 o 
  12   2   3       22.38       18.46      2.46 o 
  13   2   3       11.90       12.59      2.91 o 
  14   2   3        1.59        3.83      1.79 o 
 -14   3   3        0.74       -1.09      1.09 o 
 -13   3   3       30.43       32.77      2.45 o 
 -12   3   3       73.29       78.60      3.52 o 
 -11   3   3       16.83       23.06      3.13 o 
 -10   3   3       14.61       15.97      1.72 o 
  -9   3   3       10.74       10.78      1.42 o 
  -8   3   3      404.24      381.05      7.50 o 
  -7   3   3       11.14       11.82      0.67 o 
  -6   3   3      661.42      612.27      5.93 o 
  -5   3   3       10.38       11.41      0.54 o 
  -4   3   3      877.02      840.32     10.20 o 
  -3   3   3      225.27      237.86      7.38 o 
  -2   3   3      522.95      515.25     13.76 o 
  -1   3   3      105.25       91.07      4.03 o 
   0   3   3        6.52        3.36      1.12 o 
   1   3   3      775.57      658.77     12.53 o 
   2   3   3     1880.02     2090.80     35.47 o 
   3   3   3      177.13      147.51      2.72 o 
   4   3   3      183.04      249.47      3.90 o 
   5   3   3      164.74      169.60      3.22 o 
   6   3   3        3.99        2.72      0.57 o 
   7   3   3       77.77       77.96      2.71 o 
   8   3   3      784.64      726.65     10.67 o 
   9   3   3       97.69       88.86      3.85 o 
  10   3   3      676.11      672.01     12.38 o 
  11   3   3        0.87        0.81      1.68 o 
  12   3   3       32.92       40.07      3.15 o 
  13   3   3       29.68       30.62      2.90 o 
  14   3   3       29.54       31.86      3.47 o 
 -14   4   3        7.25        9.05      2.13 o 
 -13   4   3       44.23       36.38      4.48 o 
 -12   4   3       43.78       41.52      5.48 o 
 -11   4   3      332.35      313.53      8.48 o 
 -10   4   3      233.66      217.55      5.64 o 
  -9   4   3      337.01      332.97      9.23 o 
  -8   4   3       88.37       90.21      2.48 o 
  -7   4   3      495.43      467.33      9.50 o 
  -6   4   3      379.63      381.28      5.31 o 
  -5   4   3       33.76       39.46      2.04 o 
  -4   4   3       89.99      117.89      3.70 o 
  -3   4   3      195.33      227.95      5.14 o 
  -2   4   3        9.09       11.64      1.79 o 
  -1   4   3      857.00      926.62     17.68 o 
   0   4   3      932.28      854.57     16.33 o 
   2   4   3     1675.95     1803.56     28.64 o 
   3   4   3      901.56     1048.98     10.22 o 
   4   4   3     1842.38     1915.24     31.86 o 
   5   4   3       26.33       32.69      1.35 o 
   6   4   3      551.41      567.99      7.29 o 
   7   4   3        1.93        0.69      0.78 o 
   8   4   3      160.70      160.33      4.89 o 
   9   4   3     1270.55     1228.72     17.78 o 
  10   4   3       23.89       28.08      2.31 o 
  11   4   3      101.92      104.79      4.62 o 
  12   4   3       15.95       18.56      2.36 o 
  13   4   3       59.61       71.12      4.30 o 
  14   4   3        0.83        2.46      2.46 o 
 -13   5   3      175.80      194.48      7.59 o 
 -12   5   3        9.20        6.80      1.88 o 
 -11   5   3       32.80       36.74      3.15 o 
 -10   5   3        0.74        3.21      2.35 o 
  -9   5   3       26.91       34.69      2.77 o 
  -8   5   3      155.79      174.84      4.28 o 
  -7   5   3        3.54        5.03      0.71 o 
  -6   5   3      508.56      508.18      7.40 o 
  -5   5   3       36.04       36.68      1.55 o 
  -4   5   3      181.57      179.67      4.96 o 
  -3   5   3      148.15      150.32      4.51 o 
  -2   5   3       55.75       60.01      6.04 o 
  -1   5   3       10.35        8.06      1.57 o 
   0   5   3      301.74      355.57      9.40 o 
   1   5   3       45.41       40.73      2.91 o 
   2   5   3       20.32       20.48      1.45 o 
   3   5   3      274.45      258.01      5.42 o 
   4   5   3        0.14        2.29      1.79 o 
   5   5   3        3.89        3.84      0.62 o 
   6   5   3      597.48      535.51      6.89 o 
   7   5   3      230.66      232.94      9.17 o 
   8   5   3       10.67       13.43      2.69 o 
   9   5   3       22.62       24.39      3.58 o 
  10   5   3        8.71       12.08      2.91 o 
  11   5   3        1.74        0.00      1.79 o 
  12   5   3       48.42       56.17      5.82 o 
  13   5   3        2.16        7.83      3.13 o 
 -12   6   3      133.21      127.42      6.09 o 
 -11   6   3       11.83       13.69      2.20 o 
 -10   6   3        7.43        6.33      1.61 o 
  -9   6   3       36.47       39.76      2.99 o 
  -8   6   3       19.82       19.10      1.36 o 
  -7   6   3      125.90      123.70      3.19 o 
  -6   6   3      169.39      175.90      3.75 o 
  -5   6   3      451.89      427.20      6.03 o 
  -4   6   3       76.96       80.48      2.93 o 
  -3   6   3      494.87      471.29     11.07 o 
  -2   6   3      359.43      355.03     11.19 o 
  -1   6   3     1178.91     1122.73     16.33 o 
   0   6   3     1938.15     1973.95     38.38 o 
   1   6   3        3.84        7.10      1.34 o 
   2   6   3      641.07      616.53      9.72 o 
   3   6   3       34.91       35.11      2.04 o 
   4   6   3      507.86      519.10     16.22 o 
   5   6   3      125.37      115.16      3.76 o 
   6   6   3       82.60       82.79      5.37 o 
   7   6   3       67.29       63.33      4.92 o 
   8   6   3       19.95       27.52      3.58 o 
   9   6   3       81.20       75.67      4.11 o 
  10   6   3       17.47       22.23      2.36 o 
  11   6   3       98.75      104.54      5.13 o 
  12   6   3       61.31       74.51      6.49 o 
 -11   7   3        2.29        1.25      1.34 o 
 -10   7   3       20.16       19.32      2.52 o 
  -9   7   3       36.93       36.83      6.38 o 
  -8   7   3       89.73       85.72      2.90 o 
  -7   7   3       23.26       20.95      1.48 o 
  -6   7   3      199.38      202.61      4.29 o 
  -5   7   3       13.63       18.42      1.71 o 
  -4   7   3       14.49       17.73      1.63 o 
  -3   7   3       28.71       24.86      1.88 o 
  -2   7   3       72.05       72.34      3.54 o 
  -1   7   3      619.74      595.30     10.96 o 
   0   7   3       21.00       29.19      2.36 o 
   1   7   3      509.29      508.02      7.68 o 
   2   7   3      264.56      291.32      5.53 o 
   3   7   3       87.78       90.85      2.90 o 
   4   7   3       58.24       50.31      3.08 o 
   5   7   3       26.86       21.81      2.26 o 
   6   7   3      254.74      250.38      7.26 o 
   7   7   3       95.72      101.29      4.58 o 
   8   7   3      189.15      171.26      6.25 o 
   9   7   3        4.56        4.90      3.36 o 
  10   7   3        0.55        1.36      1.68 o 
  11   7   3        4.90        2.90      1.56 o 
 -10   8   3        3.47        4.48      2.01 o 
  -9   8   3        1.45        0.45      2.46 o 
  -8   8   3        0.17       -2.01      2.01 o 
  -7   8   3      137.10      137.64      4.56 o 
  -6   8   3        8.25        9.40      1.64 o 
  -5   8   3       91.83       97.73      3.79 o 
  -4   8   3       88.02       80.47      4.11 o 
  -3   8   3      184.74      190.53      6.32 o 
  -2   8   3      745.52      732.37     13.40 o 
  -1   8   3       88.38       93.57      4.33 o 
   0   8   3      444.40      388.33      8.92 o 
   1   8   3      469.75      468.65      9.73 o 
   2   8   3      281.06      256.05      6.72 o 
   3   8   3      104.42       92.54      4.19 o 
   4   8   3       69.32       66.77      4.92 o 
   5   8   3       10.86       13.52      1.81 o 
   6   8   3      118.09      118.38      6.27 o 
   7   8   3       56.66       50.44      5.71 o 
   8   8   3      153.40      162.69      6.38 o 
   9   8   3       76.35       73.45      4.43 o 
  10   8   3       23.98       30.98      3.08 o 
  -8   9   3        0.00        0.45      2.01 o 
  -7   9   3        0.16       -0.10      1.24 o 
  -6   9   3        0.01       -0.74      2.91 o 
  -5   9   3        1.49        2.03      3.24 o 
  -4   9   3       18.48       19.60      2.37 o 
  -3   9   3        8.16        9.60      1.81 o 
  -2   9   3       36.82       38.67      4.59 o 
  -1   9   3       10.51       10.46      4.25 o 
   0   9   3        3.43        2.66      1.28 o 
   1   9   3        2.14        2.46      2.24 o 
   2   9   3        1.08        1.34      1.79 o 
   3   9   3       11.34       14.99      3.36 o 
   4   9   3       17.06       17.68      3.36 o 
   5   9   3        1.48        4.48      2.69 o 
   6   9   3        0.33        2.69      2.24 o 
   7   9   3       27.69       32.67      4.70 o 
   8   9   3       39.90       42.29      5.15 o 
  -5  10   3       91.65       91.85      4.98 o 
  -4  10   3       15.27       17.74      6.27 o 
  -3  10   3       50.68       55.84      5.03 o 
  -2  10   3       82.90       83.38      4.56 o 
  -1  10   3       28.44       31.33      4.48 o 
   0  10   3      141.29      138.06      8.95 o 
   1  10   3       11.23       12.53      3.13 o 
   2  10   3       24.24       18.80      3.58 o 
   3  10   3        2.65        3.36      2.46 o 
   4  10   3       19.79       22.34      2.68 o 
   5  10   3       68.16       80.56      5.03 o 
 -15   0   4      137.51      126.20      8.50 o 
 -14   0   4      104.32      108.75      7.61 o 
 -13   0   4     1314.25     1293.76     19.48 o 
 -12   0   4       25.83       19.67      2.20 o 
 -11   0   4      730.07      674.76     12.20 o 
 -10   0   4      706.39      679.92     11.86 o 
  -9   0   4      170.72      179.80      5.19 o 
  -8   0   4      109.41      128.89      5.37 o 
  -7   0   4        0.50        3.36      1.34 o 
  -6   0   4       42.24       74.74      3.80 o 
  -5   0   4      304.78      271.21      7.38 o 
  -4   0   4     1760.42     1573.08     25.51 o 
  -3   0   4      395.35      402.11      8.95 o 
  -2   0   4     1032.78     1179.25     19.69 o 
  -1   0   4     1063.61     1119.95     18.80 o 
   0   0   4      258.44      315.96      7.61 o 
   1   0   4     8809.70     8639.87    118.37 o 
   2   0   4      491.66      552.26     11.41 o 
   3   0   4     4401.51     4402.39     63.33 o 
   4   0   4     2105.03     2182.14     28.64 o 
   5   0   4     2106.93     2309.95     37.15 o 
   6   0   4      577.48      570.83     13.65 o 
   7   0   4      352.63      388.91     11.19 o 
   8   0   4       15.06       17.45      2.46 o 
   9   0   4      770.16      738.21     18.35 o 
  10   0   4       11.86        6.27      2.24 o 
  11   0   4      366.34      346.17     12.53 o 
  12   0   4      160.08      166.04      8.95 o 
  13   0   4       84.63       82.57      6.49 o 
  14   0   4       95.67       82.79      6.94 o 
 -15   1   4       11.51       12.47      2.37 o 
 -14   1   4       10.41        7.77      1.50 o 
 -13   1   4        6.11        4.72      1.37 o 
 -12   1   4      314.46      314.90      8.19 o 
 -11   1   4       26.28       28.46      1.88 o 
 -10   1   4       64.70       58.15      2.70 o 
  -9   1   4      127.40      121.98      3.85 o 
  -8   1   4       73.88       71.75      2.43 o 
  -7   1   4       60.54       52.37      2.91 o 
  -6   1   4        3.24        5.41      1.45 o 
  -5   1   4       29.46       35.69      1.72 o 
  -4   1   4       96.46       95.69      2.74 o 
  -3   1   4     2195.24     2328.60     88.61 o 
  -2   1   4      346.52      344.64      7.72 o 
  -1   1   4      610.57      635.16      8.70 o 
   0   1   4     2335.74     2451.23     25.95 o 
   1   1   4      185.31      183.39      7.72 o 
   2   1   4       45.92       52.15      2.06 o 
   3   1   4     1852.68     1987.72     31.33 o 
   4   1   4     1339.38     1497.33     14.59 o 
   5   1   4     1278.58     1436.51     16.75 o 
   6   1   4        8.10       10.19      1.34 o 
   7   1   4        0.04        0.22      0.79 o 
   8   1   4        2.05        2.14      0.86 o 
   9   1   4      132.15      123.29      4.67 o 
  10   1   4        1.56        3.28      1.18 o 
  11   1   4       40.22       38.16      2.99 o 
  12   1   4        0.41        2.37      1.56 o 
  13   1   4       13.80       11.57      2.29 o 
  14   1   4       25.35       26.37      4.03 o 
 -14   2   4        5.71        3.56      1.23 o 
 -13   2   4       13.44       14.04      1.65 o 
 -12   2   4        0.05        0.32      1.40 o 
 -11   2   4       10.65       13.25      2.46 o 
 -10   2   4       44.73       52.51      3.22 o 
  -9   2   4      324.40      319.97      5.55 o 
  -8   2   4        3.53        3.84      1.20 o 
  -7   2   4      264.89      271.85      3.87 o 
  -6   2   4      578.11      547.91      8.23 o 
  -5   2   4     3760.77     3875.45    103.72 o 
  -4   2   4     4796.47     4876.48     48.93 o 
  -3   2   4      247.48      278.12      5.37 o 
  -2   2   4     2076.06     1925.00     25.85 o 
  -1   2   4        1.53        2.35      0.63 o 
   0   2   4      333.77      415.16      9.69 o 
   1   2   4      706.16      636.76      8.01 o 
   2   2   4      100.14       81.90      3.58 o 
   3   2   4     2398.25     2412.57     25.86 o 
   4   2   4       34.75       19.51      1.91 o 
   5   2   4       88.23       66.51      3.36 o 
   6   2   4      649.37      632.97      9.43 o 
   7   2   4      536.98      546.87      9.84 o 
   8   2   4      151.45      152.90      4.87 o 
   9   2   4        1.11        0.67      1.57 o 
  10   2   4      523.62      512.22     10.66 o 
  11   2   4       29.12       30.64      2.58 o 
  12   2   4      133.92      133.23      5.60 o 
  13   2   4       14.29       12.69      2.35 o 
  14   2   4      143.92      145.32      6.48 o 
 -14   3   4       34.64       31.76      2.59 o 
 -13   3   4       13.37       12.08      2.26 o 
 -12   3   4        0.91        1.84      1.45 o 
 -11   3   4       19.00       17.47      2.13 o 
 -10   3   4      134.97      120.27      6.04 o 
  -9   3   4        1.02        2.21      1.28 o 
  -8   3   4       50.60       43.47      2.85 o 
  -7   3   4       45.92       37.10      1.71 o 
  -6   3   4      145.53      158.78      3.12 o 
  -5   3   4      489.48      491.67      7.16 o 
  -4   3   4       16.30       17.32      1.04 o 
  -3   3   4     1127.19     1168.00     14.70 o 
  -2   3   4      672.05      727.07     10.09 o 
  -1   3   4       64.75       75.44      2.52 o 
   0   3   4       54.38       79.88      3.80 o 
   1   3   4     1877.50     1963.56     31.33 o 
   2   3   4      106.42       88.39      4.03 o 
   3   3   4     2466.72     2665.35     28.14 o 
   4   3   4       24.51       19.31      1.10 o 
   5   3   4      228.41      225.53      4.11 o 
   6   3   4      113.83      113.73      3.32 o 
   7   3   4       97.70      102.52      7.27 o 
   8   3   4       21.22       20.87      1.94 o 
   9   3   4      683.17      700.01     12.43 o 
  10   3   4       80.76       67.66      3.60 o 
  11   3   4        5.34        4.17      3.80 o 
  12   3   4        0.14        0.87      1.34 o 
  13   3   4       16.35       15.13      2.19 o 
  14   3   4        0.46        0.65      1.90 o 
 -14   4   4       15.92       17.45      3.58 o 
 -13   4   4       46.42       48.63      3.79 o 
 -12   4   4       20.72       23.99      2.68 o 
 -11   4   4      260.74      273.24      9.29 o 
 -10   4   4        6.19        6.13      1.90 o 
  -9   4   4      163.61      161.34      5.77 o 
  -8   4   4        0.98        2.44      1.34 o 
  -7   4   4      157.28      161.25      3.85 o 
  -6   4   4       93.94      102.25      3.00 o 
  -5   4   4       77.12       74.85      2.52 o 
  -4   4   4        2.30        0.77      2.24 o 
  -3   4   4      180.17      201.84      7.38 o 
  -2   4   4      157.02      140.97      5.82 o 
  -1   4   4      127.96      161.78      6.04 o 
   0   4   4        9.82        3.36      1.12 o 
   1   4   4        5.49        6.27      1.34 o 
   2   4   4        1.33        1.30      0.45 o 
   3   4   4      486.06      463.85      8.54 o 
   4   4   4        1.23        0.57      0.38 o 
   5   4   4      578.00      556.34      7.19 o 
   6   4   4       13.40       15.40      1.13 o 
   7   4   4      395.09      387.06      6.14 o 
   8   4   4      106.57      102.51      3.92 o 
   9   4   4      110.24      112.03      4.35 o 
  10   4   4       33.49       30.24      2.47 o 
  11   4   4      298.51      285.47      7.93 o 
  12   4   4       98.87      100.81      4.94 o 
  13   4   4       44.75       51.24      5.82 o 
 -13   5   4        8.65        7.38      3.13 o 
 -12   5   4       69.47       61.54      5.82 o 
 -11   5   4        1.72        4.70      2.24 o 
 -10   5   4      179.77      154.62      8.50 o 
  -9   5   4        1.72        2.69      2.24 o 
  -8   5   4      349.76      314.62     11.86 o 
  -7   5   4       10.76       10.73      1.45 o 
  -6   5   4       82.92       78.88      3.38 o 
  -5   5   4       33.02       27.60      2.04 o 
  -4   5   4        5.83        7.61      1.27 o 
  -3   5   4      231.86      217.50      8.28 o 
  -2   5   4      203.03      212.80      7.83 o 
  -1   5   4       64.23       68.25      4.25 o 
   0   5   4       12.56       11.64      2.01 o 
   1   5   4      232.83      244.80      7.61 o 
   2   5   4      881.61      897.53     17.68 o 
   3   5   4      134.39      133.63      5.26 o 
   4   5   4     1007.12     1011.91     14.17 o 
   5   5   4      445.03      476.87      8.60 o 
   6   5   4     1842.47     1866.21     23.00 o 
   7   5   4        0.83        1.27      1.23 o 
   8   5   4      156.42      150.60      7.83 o 
   9   5   4        9.51       10.96      2.69 o 
  10   5   4       87.58       82.57      6.49 o 
  11   5   4        8.92       12.98      3.13 o 
  12   5   4       10.03        9.40      3.13 o 
  13   5   4        0.49        1.57      2.69 o 
 -12   6   4       24.58       17.45      3.58 o 
 -11   6   4       50.83       53.03      5.59 o 
 -10   6   4       12.73       15.66      3.13 o 
  -9   6   4       16.81       19.47      3.58 o 
  -8   6   4      104.68       94.88      6.71 o 
  -7   6   4       76.32       61.95      3.33 o 
  -6   6   4       16.48       18.52      1.88 o 
  -5   6   4        7.41        6.64      1.40 o 
  -4   6   4       24.35       26.79      2.29 o 
  -3   6   4      165.50      166.06      7.94 o 
  -2   6   4       58.82       56.22      3.01 o 
  -1   6   4      255.77      230.48      8.50 o 
   0   6   4       43.98       43.19      3.58 o 
   1   6   4       13.56       12.53      1.79 o 
   2   6   4       91.43       90.74      3.40 o 
   3   6   4       56.66       46.06      2.45 o 
   4   6   4       21.88       20.80      2.57 o 
   5   6   4        0.51        0.81      0.90 o 
   6   6   4      171.88      155.07      7.83 o 
   7   6   4        0.66        0.45      1.79 o 
   8   6   4      235.87      222.65     10.07 o 
   9   6   4      178.13      173.42      9.17 o 
  10   6   4       73.95       70.71      6.27 o 
  11   6   4       94.42      102.26      7.61 o 
  12   6   4        0.59       -0.22      2.24 o 
 -11   7   4        3.61        5.37      2.46 o 
 -10   7   4       22.47       19.47      4.03 o 
  -9   7   4      258.54      244.58     11.64 o 
  -8   7   4        7.79       11.64      3.36 o 
  -7   7   4      469.13      455.76     13.76 o 
  -6   7   4       17.88       28.43      3.24 o 
  -5   7   4      846.34      880.73     17.34 o 
  -4   7   4      313.57      321.66      8.22 o 
  -3   7   4     1232.28     1195.49     28.42 o 
  -2   7   4      290.00      288.78      7.42 o 
  -1   7   4      381.42      359.70      8.37 o 
   0   7   4      110.63      101.45      6.71 o 
   1   7   4      400.69      398.72      8.65 o 
   2   7   4       46.21       46.86      3.09 o 
   3   7   4        2.47        3.70      1.18 o 
   4   7   4      118.33      114.94      8.17 o 
   5   7   4       11.69       15.89      2.69 o 
   6   7   4        7.75        6.71      2.24 o 
   7   7   4        0.01       -2.24      2.24 o 
   8   7   4      101.77      106.77      5.06 o 
   9   7   4       31.88       25.73      2.61 o 
  10   7   4       27.00       28.03      2.83 o 
  11   7   4       28.39       33.76      5.15 o 
  -9   8   4        3.68        4.70      2.69 o 
  -8   8   4       50.57       47.89      5.37 o 
  -7   8   4        0.31        0.91      1.28 o 
  -6   8   4        0.30        1.00      1.34 o 
  -5   8   4       24.49       27.41      2.69 o 
  -4   8   4      104.08      103.38      4.75 o 
  -3   8   4        5.57       11.64      1.97 o 
  -2   8   4      118.62      122.49      5.06 o 
  -1   8   4        0.06        0.28      1.18 o 
   0   8   4       62.40       71.39      3.66 o 
   1   8   4      194.73      165.18      4.81 o 
   2   8   4        0.03        0.39      0.85 o 
   3   8   4       23.98       20.54      2.57 o 
   4   8   4       56.55       50.80      4.36 o 
   5   8   4        0.04       -0.24      1.18 o 
   6   8   4        3.91        8.29      1.77 o 
   7   8   4       27.96       24.42      2.61 o 
   8   8   4        2.43        0.91      1.34 o 
   9   8   4        0.09       -0.47      1.40 o 
  -7   9   4       27.25       32.81      3.12 o 
  -6   9   4       35.55       40.72      5.03 o 
  -5   9   4      358.61      369.76      9.89 o 
  -4   9   4       86.79       95.33      4.91 o 
  -3   9   4      403.11      385.90      9.87 o 
  -2   9   4       17.59       17.43      4.70 o 
  -1   9   4      232.10      227.47     13.20 o 
   0   9   4       68.17       72.20      4.03 o 
   1   9   4       28.23       32.89      4.48 o 
   2   9   4      270.44      279.49     12.53 o 
   3   9   4       48.03       62.21      5.82 o 
   4   9   4       45.09       51.24      5.59 o 
   5   9   4        6.10        7.16      2.46 o 
   6   9   4       40.10       39.61      5.15 o 
   7   9   4       12.48       11.41      3.36 o 
  -4  10   4       35.03       39.41      3.40 o 
  -3  10   4        1.83        2.67      5.59 o 
  -2  10   4        6.16        9.83      1.98 o 
  -1  10   4       11.13       10.07      3.13 o 
   0  10   4        3.19        2.69      2.69 o 
   1  10   4       69.74       76.08      6.71 o 
   2  10   4        8.64       10.74      3.13 o 
   3  10   4       34.33       37.15      4.92 o 
   4  10   4        3.78        3.80      2.91 o 
 -14   1   5       22.24       23.66      3.05 o 
 -13   1   5      123.67      123.80      6.32 o 
 -12   1   5       25.57       26.46      3.18 o 
 -11   1   5       80.49       80.73      3.54 o 
 -10   1   5        0.90        1.32      0.84 o 
  -9   1   5      220.30      214.84      4.65 o 
  -8   1   5      286.31      294.09      5.34 o 
  -7   1   5     1101.79     1065.32     14.29 o 
  -6   1   5       37.20       42.75      2.10 o 
  -5   1   5       40.69       31.89      1.72 o 
  -4   1   5       20.72       11.86      1.18 o 
  -3   1   5       46.78      176.15    125.87 o 
  -2   1   5     1009.33      894.40     13.09 o 
  -1   1   5       27.38       22.47      1.50 o 
   0   1   5     2575.24     2717.18     33.45 o 
   1   1   5      656.61      707.90     22.15 o 
   2   1   5     2214.82     2252.04     25.16 o 
   3   1   5      675.39      768.29     11.15 o 
   4   1   5     2101.11     2164.24     88.95 o 
   5   1   5      420.61      436.18      9.59 o 
   6   1   5     1018.54     1023.93     14.99 o 
   7   1   5        1.18        0.90      1.11 o 
   8   1   5      120.91      109.34      4.26 o 
   9   1   5       35.85       34.43      2.61 o 
  10   1   5       11.49        4.99      1.50 o 
  11   1   5      482.89      474.29     16.33 o 
  12   1   5      118.90      123.41     10.29 o 
  13   1   5      192.30      204.15     13.31 o 
  14   1   5        7.24       10.56      2.29 o 
 -14   2   5       12.83       12.89      1.80 o 
 -13   2   5        2.10        3.86      1.66 o 
 -12   2   5        7.63        6.67      1.81 o 
 -11   2   5       11.78       13.96      2.06 o 
 -10   2   5      236.20      228.04      6.80 o 
  -9   2   5        0.25       -0.86      0.86 o 
  -8   2   5      195.42      177.16      3.95 o 
  -7   2   5        5.62        4.08      0.79 o 
  -6   2   5      107.73       99.52      3.17 o 
  -5   2   5       86.53       83.68      2.85 o 
  -4   2   5       77.44       87.13      2.37 o 
  -3   2   5      268.05      266.89      5.18 o 
  -2   2   5     1755.49     1809.42     20.49 o 
  -1   2   5      186.77      203.02      3.50 o 
   0   2   5      826.50      934.62     14.73 o 
   1   2   5      625.75      679.82      7.92 o 
   2   2   5       41.07       41.64      1.22 o 
   3   2   5     1429.23     1555.18     26.63 o 
   4   2   5      541.00      567.31     20.25 o 
   5   2   5      504.59      479.90      8.15 o 
   6   2   5       75.81       77.01      2.57 o 
   7   2   5      211.05      197.36      5.60 o 
   8   2   5      102.12      102.30      4.17 o 
   9   2   5      199.68      220.77      6.53 o 
  10   2   5       17.68       11.88      2.24 o 
  11   2   5      104.01      108.55      4.97 o 
  12   2   5       36.79       34.85      3.08 o 
  13   2   5       19.55       16.66      2.45 o 
  14   2   5      102.11      113.13      5.76 o 
 -14   3   5       27.63       29.14      3.06 o 
 -13   3   5       36.60       26.95      7.16 o 
 -12   3   5       85.53       87.33      7.50 o 
 -11   3   5       32.50       38.25      4.59 o 
 -10   3   5       72.33       77.65      4.10 o 
  -9   3   5      528.59      571.72     15.66 o 
  -8   3   5      131.55      124.31      4.75 o 
  -7   3   5      295.70      291.97      4.14 o 
  -6   3   5      128.61      132.94      4.03 o 
  -5   3   5      691.47      701.65      9.89 o 
  -4   3   5      256.69      231.22      6.40 o 
  -3   3   5      300.81      320.79      7.68 o 
  -2   3   5      198.13      179.65      3.45 o 
  -1   3   5        2.80        0.34      0.63 o 
   0   3   5      932.38      894.32     11.63 o 
   1   3   5       50.60       71.38      4.03 o 
   2   3   5       69.90      119.94      5.15 o 
   3   3   5       10.93       16.48      1.24 o 
   4   3   5      357.06      359.08      5.58 o 
   5   3   5      268.45      237.45      4.55 o 
   6   3   5      170.86      167.76      3.93 o 
   7   3   5      305.33      285.70      5.44 o 
   8   3   5      763.79      755.49     12.81 o 
   9   3   5      246.33      247.04      6.91 o 
  10   3   5        1.20        1.03      1.12 o 
  11   3   5       75.66       85.87      4.48 o 
  12   3   5        6.15        7.25      1.79 o 
  13   3   5      108.63      116.32      5.64 o 
 -13   4   5       28.75       28.02      3.01 o 
 -12   4   5       24.54       18.47      2.58 o 
 -11   4   5       28.28       22.72      2.69 o 
 -10   4   5       97.51       90.68      4.67 o 
  -9   4   5       24.49       23.96      2.45 o 
  -8   4   5      425.40      391.15      9.17 o 
  -7   4   5       58.62       61.44      2.42 o 
  -6   4   5      584.95      581.47      8.35 o 
  -5   4   5      464.39      480.24     20.03 o 
  -4   4   5       78.75       84.01      3.40 o 
  -3   4   5        2.53        3.41      1.23 o 
  -2   4   5       14.23       13.65      2.01 o 
  -1   4   5      112.41      124.64      5.59 o 
   0   4   5       94.41       98.01      4.92 o 
   1   4   5      205.27      178.79      6.49 o 
   2   4   5       31.78       23.27      2.46 o 
   3   4   5     1143.65     1118.87     20.03 o 
   4   4   5      105.78      107.04      2.78 o 
   5   4   5      642.05      687.65      8.72 o 
   6   4   5       53.43       46.63      2.02 o 
   7   4   5      394.19      397.38      6.58 o 
   8   4   5        0.10        1.57      1.57 o 
   9   4   5       67.63       71.44      5.26 o 
  10   4   5        1.34        2.88      1.45 o 
  11   4   5       43.87       48.33      5.37 o 
  12   4   5       37.28       45.87      5.37 o 
  13   4   5       37.30       39.61      5.15 o 
 -13   5   5        0.15        6.94      3.36 o 
 -12   5   5       22.06       28.42      4.25 o 
 -11   5   5       54.42       56.61      5.59 o 
 -10   5   5       27.53       36.47      4.48 o 
  -9   5   5        5.98        3.80      2.01 o 
  -8   5   5        3.42        5.37      2.24 o 
  -7   5   5        0.91        0.34      0.98 o 
  -6   5   5        2.33        1.14      0.95 o 
  -5   5   5       86.17       83.42      3.54 o 
  -4   5   5       19.25       14.32      2.24 o 
  -3   5   5      175.57      155.97      7.16 o 
  -2   5   5        8.71        8.95      2.01 o 
  -1   5   5      982.24      984.35     20.36 o 
   0   5   5       72.70       55.72      3.80 o 
   1   5   5      112.79       93.53      4.92 o 
   2   5   5        0.65        0.22      1.12 o 
   3   5   5      122.71       95.55      4.92 o 
   4   5   5      123.26      115.71      4.08 o 
   5   5   5     2179.33     2130.77     28.98 o 
   6   5   5      225.31      238.05      9.29 o 
   7   5   5      765.75      715.05     19.13 o 
   8   5   5       62.40       68.47      5.59 o 
   9   5   5       59.15       54.82      5.15 o 
  10   5   5      146.09      150.82      8.73 o 
  11   5   5       19.91       24.84      4.25 o 
  12   5   5       12.69        8.73      2.91 o 
 -12   6   5       57.14       59.75      6.27 o 
 -11   6   5        5.55        3.58      2.46 o 
 -10   6   5      178.10      160.22      9.40 o 
  -9   6   5        1.23        2.24      2.24 o 
  -8   6   5      322.53      331.62     12.98 o 
  -7   6   5       19.82       21.64      2.10 o 
  -6   6   5      491.69      489.12     14.32 o 
  -5   6   5       40.92       33.88      2.58 o 
  -4   6   5       29.41       29.21      2.37 o 
  -3   6   5       35.51       39.01      7.38 o 
  -2   6   5      523.00      522.27     14.32 o 
  -1   6   5      444.18      432.77     12.53 o 
   0   6   5       75.66       75.86      4.70 o 
   1   6   5     1205.50     1162.02     23.05 o 
   2   6   5        7.68        8.06      1.79 o 
   3   6   5      633.62      654.02     11.20 o 
   4   6   5      208.87      191.05      5.93 o 
   5   6   5      342.66      363.05      8.00 o 
   6   6   5      464.88      448.73      8.97 o 
   7   6   5        0.74       -1.34      2.01 o 
   8   6   5        1.64       -2.24      2.46 o 
   9   6   5       18.41       20.14      3.58 o 
  10   6   5       30.68       30.43      4.25 o 
  11   6   5       11.54       11.64      3.13 o 
 -10   7   5       44.19       53.26      5.82 o 
  -9   7   5        5.07       10.29      3.58 o 
  -8   7   5      129.66      147.46      8.95 o 
  -7   7   5      239.95      237.23      8.28 o 
  -6   7   5        5.17        6.44      1.66 o 
  -5   7   5      261.68      246.60      7.26 o 
  -4   7   5      271.99      262.01      7.36 o 
  -3   7   5       13.49       15.90      3.02 o 
  -2   7   5      493.44      457.18      9.95 o 
  -1   7   5        0.88        1.31      1.18 o 
   0   7   5       75.43       78.99      5.15 o 
   1   7   5      140.88      144.33      6.71 o 
   2   7   5       43.19       44.40      2.77 o 
   3   7   5       31.27       29.35      4.14 o 
   4   7   5       16.03       14.94      1.66 o 
   5   7   5       15.60       15.89      2.69 o 
   6   7   5      191.82      175.66      8.73 o 
   7   7   5       71.54       68.70      5.82 o 
   8   7   5       29.35       27.97      4.03 o 
   9   7   5        0.01        1.79      2.46 o 
  10   7   5        4.28        2.46      2.69 o 
  -9   8   5        5.77        6.27      3.13 o 
  -8   8   5      187.68      197.14     10.74 o 
  -7   8   5       52.74       54.11      3.60 o 
  -6   8   5      270.74      277.44      8.21 o 
  -5   8   5       13.66       21.87      2.61 o 
  -4   8   5      314.78      312.94      8.62 o 
  -3   8   5      231.03      251.06     10.52 o 
  -2   8   5      128.31      123.15      5.21 o 
  -1   8   5      150.97      151.92      5.69 o 
   0   8   5       22.93       19.54      2.15 o 
   1   8   5        2.53        5.33      1.11 o 
   2   8   5       12.43       12.97      1.44 o 
   3   8   5        0.18        0.35      1.07 o 
   4   8   5        3.18        3.19      1.34 o 
   5   8   5       83.96       93.02      4.74 o 
   6   8   5       17.25       19.90      2.53 o 
   7   8   5      132.49      136.87      6.09 o 
   8   8   5       59.50       60.21      4.11 o 
   9   8   5       31.58       39.43      4.81 o 
  -7   9   5       28.48       22.60      4.03 o 
  -6   9   5        1.28        2.16      3.13 o 
  -5   9   5       24.64       23.25      2.77 o 
  -4   9   5        2.27        3.18      1.79 o 
  -3   9   5        4.75        4.99      2.13 o 
  -2   9   5        0.01       -1.24      1.34 o 
  -1   9   5       51.72       49.50      3.54 o 
   0   9   5       18.70       22.60      2.52 o 
   1   9   5       38.92       39.78      3.06 o 
   2   9   5      137.43      147.91      9.17 o 
   3   9   5        5.30        8.73      3.13 o 
   4   9   5      109.68      114.57      8.28 o 
   5   9   5        6.64        8.73      2.69 o 
   6   9   5       50.77       54.60      5.82 o 
  -3  10   5      146.98      159.03      6.62 o 
  -2  10   5      102.97      112.02      6.27 o 
  -1  10   5      290.58      303.50      9.11 o 
   0  10   5       31.32       36.92      4.92 o 
   1  10   5       20.66       25.73      4.25 o 
   2  10   5        9.85       17.90      3.80 o 
   3  10   5        2.47        3.13      2.46 o 
 -14   0   6        5.12       11.64      3.36 o 
 -13   0   6      186.71      187.96     10.07 o 
 -12   0   6        0.08        2.64      1.32 o 
 -11   0   6       22.63       20.38      2.13 o 
 -10   0   6        4.80        4.48      1.57 o 
  -9   0   6      429.99      400.10     11.41 o 
  -8   0   6      100.33      103.83      5.37 o 
  -7   0   6     1301.07     1293.15     24.17 o 
  -6   0   6       88.53      105.62      4.92 o 
  -5   0   6      550.90      473.27     11.41 o 
  -4   0   6       46.57       41.84      3.13 o 
  -3   0   6      642.70      611.56     13.43 o 
  -2   0   6     2557.62     2480.01     39.16 o 
  -1   0   6     3566.38     3382.46     51.02 o 
   0   0   6     4456.30     5068.77     73.62 o 
   1   0   6      496.09      553.82     12.75 o 
   2   0   6      622.90      556.28     12.98 o 
   3   0   6     1612.84     1633.50     28.64 o 
   4   0   6        1.05        1.12      1.12 o 
   5   0   6        2.40        2.13      0.95 o 
   6   0   6       44.35       37.59      3.58 o 
   7   0   6      195.36      188.64      8.06 o 
   8   0   6      452.66      462.97     13.87 o 
   9   0   6       12.05       12.98      2.46 o 
  10   0   6      117.35      110.09      6.94 o 
  11   0   6       33.86       29.31      4.03 o 
  12   0   6       57.76       45.65      4.92 o 
  13   0   6      118.84      126.20      8.28 o 
  14   0   6        1.97        5.15      2.69 o 
 -14   1   6      176.00      180.91      5.78 o 
 -13   1   6       49.33       49.01      2.93 o 
 -12   1   6       31.30       30.91      2.83 o 
 -11   1   6        4.08        7.67      1.72 o 
 -10   1   6       30.69       31.38      2.29 o 
  -9   1   6       31.67       28.31      1.87 o 
  -8   1   6      339.97      339.97      6.01 o 
  -7   1   6       65.28       61.85      2.80 o 
  -6   1   6      257.97      261.22      5.83 o 
  -5   1   6        1.55        3.13      1.68 o 
  -4   1   6       14.34       20.06      2.35 o 
  -3   1   6        9.15        7.63      1.11 o 
  -2   1   6      314.24      357.40     16.56 o 
  -1   1   6       14.46       18.88      1.50 o 
   0   1   6      497.45      512.74      8.46 o 
   1   1   6        9.25        9.97      1.11 o 
   2   1   6       12.66       10.07      1.27 o 
   3   1   6       52.89       73.65      4.25 o 
   4   1   6        0.76        2.01      1.34 o 
   5   1   6        0.57        0.84      0.72 o 
   6   1   6      467.11      493.36      7.66 o 
   7   1   6       77.14       74.39      3.47 o 
   8   1   6       17.69       13.49      1.74 o 
   9   1   6       38.43       25.49      3.36 o 
  10   1   6       18.31       20.92      2.26 o 
  11   1   6       15.26       19.80      2.29 o 
  12   1   6        7.51        6.09      3.58 o 
  13   1   6       16.53       13.73      2.26 o 
 -14   2   6       47.94       55.88      3.25 o 
 -13   2   6       13.20       15.31      2.42 o 
 -12   2   6       41.17       45.58      5.15 o 
 -11   2   6        1.68        3.24      1.58 o 
 -10   2   6       38.68       36.19      6.82 o 
  -9   2   6       20.00       18.70      1.66 o 
  -8   2   6      106.84      102.88      3.13 o 
  -7   2   6       43.49       33.77      1.81 o 
  -6   2   6      588.35      591.50     16.45 o 
  -5   2   6       90.06       81.34      3.01 o 
  -4   2   6      691.98      723.40      9.50 o 
  -3   2   6      985.70      984.99     12.89 o 
  -2   2   6      368.25      391.51      9.10 o 
  -1   2   6       26.63       35.07      1.83 o 
   0   2   6      694.64      681.24      8.30 o 
   1   2   6      739.32      754.25     10.67 o 
   2   2   6      862.81      815.05      8.81 o 
   3   2   6        0.06        1.79      1.34 o 
   4   2   6      165.86      163.43      4.42 o 
   5   2   6       93.33       87.70      4.22 o 
   6   2   6      672.06      641.90     11.36 o 
   7   2   6       89.45      102.63      6.04 o 
   8   2   6     1927.75     1907.46     25.12 o 
   9   2   6      511.04      517.35     10.73 o 
  10   2   6      426.53      398.12      9.64 o 
  11   2   6       47.39       46.36      3.80 o 
  12   2   6       76.32       83.27      7.61 o 
  13   2   6       14.37       22.59      3.80 o 
 -13   3   6        6.89        7.73      1.90 o 
 -12   3   6       54.51       49.94      3.70 o 
 -11   3   6        1.47        2.03      1.56 o 
 -10   3   6      183.05      182.60      6.48 o 
  -9   3   6       44.50       45.43      3.16 o 
  -8   3   6      656.02      626.15     11.95 o 
  -7   3   6      208.25      200.80      4.26 o 
  -6   3   6        4.61        6.50      0.95 o 
  -5   3   6     1711.05     1739.05     17.39 o 
  -4   3   6       10.68        9.50      1.03 o 
  -3   3   6      565.52      566.97      7.49 o 
  -2   3   6      159.64      156.75      3.38 o 
  -1   3   6        0.13        0.77      0.60 o 
   0   3   6       17.11        9.44      0.91 o 
   1   3   6      513.82      463.47     12.87 o 
   2   3   6      143.82      144.11      6.04 o 
   3   3   6      968.04      987.48     20.14 o 
   4   3   6       10.14       13.60      1.40 o 
   5   3   6      297.15      293.70      6.83 o 
   6   3   6       10.33        7.63      1.06 o 
   7   3   6      421.30      415.97      8.23 o 
   8   3   6      296.29      291.95      7.45 o 
   9   3   6       81.00       77.28      3.98 o 
  10   3   6      145.97      125.58      9.85 o 
  11   3   6        0.12        1.34      1.79 o 
  12   3   6       37.07       40.68      3.69 o 
  13   3   6       32.52       28.48      3.13 o 
 -13   4   6       28.45       26.58      2.99 o 
 -12   4   6       76.23       87.14      4.98 o 
 -11   4   6       12.54       11.42      2.13 o 
 -10   4   6       26.25       31.89      3.01 o 
  -9   4   6       16.06       15.68      2.22 o 
  -8   4   6       36.85       35.94      4.92 o 
  -7   4   6      193.76      188.38      5.32 o 
  -6   4   6       69.58       67.60      3.48 o 
  -5   4   6       60.06       55.31      2.12 o 
  -4   4   6        0.31       -0.51      0.67 o 
  -3   4   6       40.77       29.31      2.13 o 
  -2   4   6      134.97      138.84      8.84 o 
  -1   4   6       13.82        7.83      1.79 o 
   0   4   6      549.29      538.61     13.65 o 
   1   4   6      520.87      492.74     12.75 o 
   2   4   6     1032.58     1012.99     20.59 o 
   3   4   6      887.30      907.60     12.39 o 
   4   4   6      409.64      386.66      7.14 o 
   5   4   6      179.07      198.43      4.32 o 
   6   4   6       54.25       51.34      2.22 o 
   7   4   6       23.48       18.68      1.46 o 
   8   4   6        0.78        2.01      1.00 o 
   9   4   6        0.21       -0.98      1.12 o 
  10   4   6       89.83       81.67      6.49 o 
  11   4   6       12.00       16.33      3.36 o 
  12   4   6        0.55        0.00      2.24 o 
 -12   5   6        5.61        4.23      2.91 o 
 -11   5   6       43.46       51.16      3.95 o 
 -10   5   6       20.31       20.01      2.61 o 
  -9   5   6       15.61       15.19      1.97 o 
  -8   5   6      125.53      114.62      5.06 o 
  -7   5   6        7.59        7.50      1.50 o 
  -6   5   6      384.91      370.19      6.85 o 
  -5   5   6        4.91        2.06      2.57 o 
  -4   5   6      349.91      364.29     12.08 o 
  -3   5   6      136.01      137.17      6.94 o 
  -2   5   6      740.41      704.20     17.23 o 
  -1   5   6      281.89      272.32      9.40 o 
   0   5   6      359.29      357.58     10.96 o 
   1   5   6      486.00      497.88     13.20 o 
   2   5   6      948.57     1000.02     20.81 o 
   3   5   6      359.15      363.40     10.74 o 
   4   5   6      426.42      466.49     12.42 o 
   5   5   6        0.18        1.01      1.68 o 
   6   5   6       57.22       60.97      3.28 o 
   7   5   6        3.27        4.42      1.24 o 
   8   5   6      115.41      103.96      5.93 o 
   9   5   6        4.67        2.46      2.01 o 
  10   5   6       99.60      104.05      7.61 o 
  11   5   6       14.28       18.80      3.80 o 
  12   5   6       75.31       87.72      7.61 o 
 -11   6   6       32.83       28.87      4.70 o 
 -10   6   6       11.08       11.64      3.13 o 
  -9   6   6       16.40       10.07      3.13 o 
  -8   6   6        3.37       -0.22      2.01 o 
  -7   6   6       22.08       24.21      2.69 o 
  -6   6   6        1.43        0.85      1.12 o 
  -5   6   6        0.30        1.68      3.13 o 
  -4   6   6       12.36       10.96      2.69 o 
  -3   6   6      146.10      157.53      7.83 o 
  -2   6   6       16.95       21.71      3.13 o 
  -1   6   6        5.52        7.83      2.01 o 
   0   6   6       19.53       13.65      2.46 o 
   1   6   6      280.63      272.77      9.62 o 
   2   6   6      297.92      270.76      9.62 o 
   3   6   6      264.49      245.70      8.95 o 
   4   6   6      382.76      361.61      8.19 o 
   5   6   6       24.95       27.19      2.36 o 
   6   6   6       49.00       36.50      2.74 o 
   7   6   6        4.36        4.92      2.01 o 
   8   6   6       11.94       13.20      3.13 o 
   9   6   6       12.84        8.73      2.91 o 
  10   6   6        3.51        3.13      2.46 o 
  11   6   6       81.65       84.81      7.38 o 
 -10   7   6        0.19        7.16      3.58 o 
  -9   7   6      377.36      360.26     14.77 o 
  -8   7   6       19.67       18.57      4.03 o 
  -7   7   6      102.23      110.41      4.94 o 
  -6   7   6       39.57       41.17      5.93 o 
  -5   7   6      166.54      159.92      5.85 o 
  -4   7   6       67.90       64.05      8.50 o 
  -3   7   6        0.07       -0.57      1.68 o 
  -2   7   6      108.88      105.39      6.49 o 
  -1   7   6       43.16       39.16      3.80 o 
   0   7   6       49.33       51.91      4.48 o 
   1   7   6      110.66      100.92      6.04 o 
   2   7   6       58.56       68.25      4.92 o 
   3   7   6      320.74      326.71      9.06 o 
   4   7   6       54.86       51.76      3.12 o 
   5   7   6       38.91       34.46      4.03 o 
   6   7   6       40.28       40.73      4.48 o 
   7   7   6      251.17      253.08     11.64 o 
   8   7   6       43.57       40.95      4.92 o 
   9   7   6      102.72       97.56      7.61 o 
  -8   8   6       54.02       55.49      6.04 o 
  -7   8   6        0.00       -0.45      2.24 o 
  -6   8   6        2.19        2.20      1.34 o 
  -5   8   6        5.03        3.36      1.42 o 
  -4   8   6       25.86       23.84      2.61 o 
  -3   8   6        6.52        8.86      2.13 o 
  -2   8   6       14.82        9.43      1.68 o 
  -1   8   6       11.27        8.52      1.66 o 
   0   8   6        0.21       -0.54      1.34 o 
   1   8   6       50.22       48.21      3.38 o 
   2   8   6      107.68      105.95      4.51 o 
   3   8   6       22.16       16.72      2.13 o 
   4   8   6        0.20       -1.79      2.01 o 
   5   8   6        5.27        4.25      2.01 o 
   6   8   6        1.26        2.69      2.01 o 
   7   8   6       16.65       14.99      3.13 o 
   8   8   6        1.37        9.62      3.36 o 
  -6   9   6       26.05       26.84      4.70 o 
  -5   9   6       30.33       33.77      3.24 o 
  -4   9   6      148.56      164.58      6.65 o 
  -3   9   6       18.38       22.88      2.68 o 
  -2   9   6      117.33      123.46      6.15 o 
  -1   9   6       70.50       66.07      4.36 o 
   0   9   6      216.12      220.95      7.48 o 
   1   9   6        6.59        6.47      1.72 o 
   2   9   6      154.68      167.38     10.07 o 
   3   9   6        0.02       -0.45      2.01 o 
   4   9   6       34.86       36.70      4.92 o 
   5   9   6       48.37       49.39      5.93 o 
 -13   1   7        1.08        1.90      1.31 o 
 -12   1   7       15.04       15.03      2.20 o 
 -11   1   7       16.97       19.19      2.22 o 
 -10   1   7       31.44       33.68      2.03 o 
  -9   1   7       22.39       19.23      1.58 o 
  -8   1   7      100.83      100.74      3.34 o 
  -7   1   7      201.28      191.40      5.28 o 
  -6   1   7     1272.94     1242.35     34.24 o 
  -5   1   7     1426.81     1428.71     24.84 o 
  -4   1   7     1928.82     1844.09     39.05 o 
  -3   1   7      451.34      400.03     10.63 o 
  -2   1   7      511.18      514.36      9.06 o 
  -1   1   7       10.53       13.79      1.68 o 
   0   1   7        0.05        2.07      0.86 o 
   1   1   7       22.97       25.97      4.36 o 
   2   1   7      568.90      524.30     20.59 o 
   3   1   7      707.50      633.06     10.84 o 
   4   1   7      173.44      182.89      5.37 o 
   5   1   7     2072.82     2043.45     20.71 o 
   6   1   7      504.00      531.46     10.28 o 
   7   1   7      311.61      301.92     10.85 o 
   8   1   7      111.12      114.84      4.82 o 
   9   1   7      109.44       96.00      4.58 o 
  10   1   7      122.88      115.19      5.22 o 
  11   1   7        9.49        9.98      1.97 o 
  12   1   7       20.77       15.56      2.22 o 
  13   1   7        7.10        6.11      1.94 o 
 -13   2   7       20.72       20.44      2.61 o 
 -12   2   7       30.53       33.90      3.06 o 
 -11   2   7       46.84       46.72      3.47 o 
 -10   2   7       15.06       12.91      2.01 o 
  -9   2   7       16.59       14.64      3.36 o 
  -8   2   7        1.75        0.51      0.83 o 
  -7   2   7      124.20      116.56      4.28 o 
  -6   2   7      109.75      100.95      3.13 o 
  -5   2   7       69.81       73.92      2.56 o 
  -4   2   7      241.18      254.97      4.84 o 
  -3   2   7      226.46      208.46      5.06 o 
  -2   2   7      529.57      564.28      7.61 o 
  -1   2   7        0.40        0.21      0.59 o 
   0   2   7       76.46       81.70      2.40 o 
   1   2   7        3.66        4.88      0.78 o 
   2   2   7      331.78      372.18     10.74 o 
   3   2   7      600.31      468.53    109.20 o 
   4   2   7      384.78      408.60     11.86 o 
   5   2   7      668.80      669.96      9.41 o 
   6   2   7        7.74        6.72      1.15 o 
   7   2   7      831.37      846.60     11.52 o 
   8   2   7        0.09        0.98      1.24 o 
   9   2   7       10.39       11.81      1.88 o 
  10   2   7      172.27      157.44      5.96 o 
  11   2   7       17.63       17.16      2.29 o 
  12   2   7       21.50       25.54      3.02 o 
  13   2   7        7.41        5.70      2.91 o 
 -13   3   7        5.20        7.22      1.88 o 
 -12   3   7        3.26       -0.32      1.34 o 
 -11   3   7       33.19       40.77      3.31 o 
 -10   3   7       40.90       52.25      3.80 o 
  -9   3   7       33.82       32.87      2.92 o 
  -8   3   7        9.37        9.95      1.74 o 
  -7   3   7        7.48        8.33      1.08 o 
  -6   3   7      355.45      331.41      5.96 o 
  -5   3   7      456.78      451.31      9.28 o 
  -4   3   7      148.88      147.48      3.58 o 
  -3   3   7     1476.87     1463.71     16.13 o 
  -2   3   7      302.21      301.25      6.68 o 
  -1   3   7      351.22      334.35      5.47 o 
   0   3   7       13.92       12.81      1.08 o 
   1   3   7      134.02      109.55      3.15 o 
   2   3   7      401.72      434.11     12.08 o 
   3   3   7      129.83      106.96      5.59 o 
   4   3   7      313.42      295.45      9.40 o 
   5   3   7      724.96      694.52      9.61 o 
   6   3   7       95.50       94.21      3.24 o 
   7   3   7      439.50      447.27      8.29 o 
   8   3   7       32.90       24.95      2.37 o 
   9   3   7        0.39       -0.36      1.12 o 
  10   3   7       44.94       51.13      3.44 o 
  11   3   7        0.84        0.95      1.18 o 
  12   3   7       44.43       47.98      3.70 o 
 -12   4   7        3.14        2.22      1.90 o 
 -11   4   7       56.74       50.81      3.70 o 
 -10   4   7       27.85       26.84      2.77 o 
  -9   4   7      117.74      110.12      5.06 o 
  -8   4   7        5.74        5.09      1.66 o 
  -7   4   7      313.92      308.13      8.15 o 
  -6   4   7        3.43        4.10      1.40 o 
  -5   4   7      816.00      804.50     12.38 o 
  -4   4   7      774.26      761.60     12.47 o 
  -3   4   7      148.79      149.97      3.74 o 
  -2   4   7      228.92      246.17      5.96 o 
  -1   4   7      429.68      434.71      8.06 o 
   0   4   7      120.10      114.12      5.82 o 
   1   4   7       17.68       17.90      2.46 o 
   2   4   7       20.76       21.26      2.69 o 
   3   4   7       53.90       53.48      4.03 o 
   4   4   7       12.43       13.75      1.40 o 
   5   4   7      434.80      443.59      7.19 o 
   6   4   7       33.63       28.11      1.78 o 
   7   4   7      117.65      109.14      3.53 o 
   8   4   7       15.26       11.50      1.77 o 
   9   4   7       53.52       46.77      5.15 o 
  10   4   7        0.02        0.45      2.24 o 
  11   4   7       16.15       16.33      3.58 o 
  12   4   7        0.02       -0.67      2.24 o 
 -12   5   7       52.99       62.98      4.51 o 
 -11   5   7       14.29       20.18      2.92 o 
 -10   5   7       52.10       60.90      4.27 o 
  -9   5   7        0.02        0.00      3.13 o 
  -8   5   7        0.29        0.67      1.58 o 
  -7   5   7       15.30       15.46      3.47 o 
  -6   5   7      450.75      425.78      9.79 o 
  -5   5   7       76.00       71.20      3.79 o 
  -4   5   7      118.04      119.15      4.59 o 
  -3   5   7       24.19       21.71      3.13 o 
  -2   5   7      139.89      141.64      7.16 o 
  -1   5   7      770.78      738.88     18.13 o 
   0   5   7      577.13      559.64     14.99 o 
   1   5   7      909.18      883.66     19.92 o 
   2   5   7      144.87      135.38      6.71 o 
   3   5   7      726.05      672.87     16.56 o 
   4   5   7       21.25       22.35      2.29 o 
   5   5   7      129.26      126.14      4.87 o 
   6   5   7        0.36       -0.11      2.57 o 
   7   5   7       50.62       51.12      3.22 o 
   8   5   7        2.98        1.74      2.57 o 
   9   5   7        9.21        7.38      2.91 o 
  10   5   7       16.55       22.60      4.03 o 
  11   5   7       36.51       30.88      4.48 o 
 -11   6   7       35.60       36.25      5.15 o 
 -10   6   7        1.36        4.25      2.69 o 
  -9   6   7      140.32      137.39      8.73 o 
  -8   6   7        0.89       -0.67      2.01 o 
  -7   6   7       31.85       34.01      4.48 o 
  -6   6   7       28.58       30.81      2.80 o 
  -5   6   7       55.25       64.22      5.59 o 
  -4   6   7      111.02      104.50      6.71 o 
  -3   6   7      111.46      114.12      6.94 o 
  -2   6   7        9.13       14.32      2.91 o 
  -1   6   7      521.18      530.78     15.22 o 
   0   6   7      151.51      155.97      7.61 o 
   1   6   7        6.05        8.50      2.24 o 
   2   6   7       11.95        7.61      2.01 o 
   3   6   7      106.90       94.65      5.82 o 
   4   6   7      551.21      532.76     10.89 o 
   5   6   7      589.55      572.11     11.50 o 
   6   6   7       65.92       63.70      3.60 o 
   7   6   7      161.59      157.53      8.95 o 
   8   6   7       48.66       56.17      5.59 o 
   9   6   7       46.03       44.75      5.15 o 
  10   6   7        5.80        9.85      3.36 o 
  -9   7   7        0.62       -2.01      2.91 o 
  -8   7   7        6.96        4.70      2.69 o 
  -7   7   7       19.89       18.80      3.58 o 
  -6   7   7        2.68        1.70      1.12 o 
  -5   7   7        1.22        1.53      1.68 o 
  -4   7   7       56.21       54.07      5.59 o 
  -3   7   7       49.62       44.75      4.70 o 
  -2   7   7       22.48       15.22      2.69 o 
  -1   7   7       37.94       26.40      3.36 o 
   0   7   7        0.44        1.79      1.57 o 
   1   7   7      226.21      214.59      9.17 o 
   2   7   7       10.55       11.64      2.69 o 
   3   7   7        0.17        0.56      1.11 o 
   4   7   7       47.34       50.00      3.31 o 
   5   7   7       41.97       35.96      2.83 o 
   6   7   7      100.64       82.35      6.49 o 
   7   7   7        5.01        5.59      2.69 o 
   8   7   7        1.96        1.12      2.69 o 
   9   7   7        1.81        1.57      2.46 o 
  -7   8   7       26.79       40.05      5.15 o 
  -6   8   7        5.78        8.06      1.97 o 
  -5   8   7      132.29      142.44      6.01 o 
  -4   8   7      165.57      175.93      6.82 o 
  -3   8   7       53.44       49.59      3.64 o 
  -2   8   7      211.99      214.43      8.73 o 
  -1   8   7        0.67       -0.99      1.34 o 
   0   8   7      198.52      211.01      9.62 o 
   1   8   7       59.12       61.76      5.15 o 
   2   8   7      141.00      161.61      5.85 o 
   3   8   7       36.82       30.47      2.61 o 
   4   8   7        8.19       12.53      2.91 o 
   5   8   7       12.02       12.08      2.91 o 
   6   8   7       60.29       58.18      5.59 o 
   7   8   7       31.57       30.43      4.48 o 
  -5   9   7       39.09       41.93      3.56 o 
  -4   9   7       36.45       47.09      3.87 o 
  -3   9   7       66.72       65.56      4.35 o 
  -2   9   7        1.15        0.78      1.42 o 
  -1   9   7       10.21       11.09      2.13 o 
   0   9   7       36.41       42.33      4.14 o 
   1   9   7        9.05       10.98      2.46 o 
   2   9   7        9.82       12.98      3.36 o 
   3   9   7       18.24       18.99      2.52 o 
   4   9   7        8.15        9.78      3.36 o 
 -13   0   8        0.27       -0.22      2.01 o 
 -12   0   8       54.03       47.66      5.37 o 
 -11   0   8       23.85       25.87      2.58 o 
 -10   0   8      106.56      103.16      6.04 o 
  -9   0   8      487.04      495.64     13.87 o 
  -8   0   8     1474.21     1465.45     28.42 o 
  -7   0   8      411.79      422.70     12.53 o 
  -6   0   8     1078.00     1026.42     21.48 o 
  -5   0   8       90.60       93.98      5.37 o 
  -4   0   8      697.19      649.82     15.66 o 
  -3   0   8      409.85      494.08     12.98 o 
  -2   0   8     1265.71     1215.73     23.94 o 
  -1   0   8        0.29        2.01      1.34 o 
   0   0   8       37.52       36.47      3.36 o 
   1   0   8       44.09       47.66      3.80 o 
   2   0   8       32.54       23.05      2.91 o 
   3   0   8      673.64      680.70     16.78 o 
   4   0   8      201.63      206.31      8.50 o 
   5   0   8     1009.39      970.70     21.93 o 
   6   0   8       62.45       64.89      4.92 o 
   7   0   8       51.00       50.57      4.48 o 
   8   0   8       15.74       19.02      3.13 o 
   9   0   8      175.12      154.85      8.73 o 
  10   0   8       84.83       78.54      6.27 o 
  11   0   8        0.40        4.92      2.01 o 
  12   0   8       54.68       57.73      5.82 o 
 -13   1   8        0.04        0.49      1.28 o 
 -12   1   8        1.99        2.77      1.49 o 
 -11   1   8        0.43        0.17      1.34 o 
 -10   1   8       61.03       52.72      2.77 o 
  -9   1   8       23.19       21.66      1.74 o 
  -8   1   8       72.06       72.41      2.95 o 
  -7   1   8       69.37       64.70      3.22 o 
  -6   1   8        5.21        4.42      2.46 o 
  -5   1   8       16.19       16.32      1.90 o 
  -4   1   8       39.03       43.41      2.58 o 
  -3   1   8        5.99        6.75      1.40 o 
  -2   1   8      543.26      536.21      9.73 o 
  -1   1   8       20.84       31.28      3.02 o 
   0   1   8      147.52      168.12      5.48 o 
   1   1   8       72.96       67.66      3.24 o 
   2   1   8      256.74      275.16      6.80 o 
   3   1   8       64.66       69.47      3.40 o 
   4   1   8     1497.36     1506.70     48.33 o 
   5   1   8      323.98      339.52      7.99 o 
   6   1   8        0.29       -0.06      0.98 o 
   7   1   8        6.22        6.29      2.91 o 
   8   1   8       12.17        8.93      1.66 o 
   9   1   8        7.19        7.03      1.66 o 
  10   1   8        2.98        2.69      1.42 o 
  11   1   8       21.54       18.81      2.53 o 
  12   1   8        3.98        2.19      3.58 o 
 -13   2   8       15.72       20.56      2.68 o 
 -12   2   8        0.02       -0.62      1.40 o 
 -11   2   8        1.67        5.04      1.77 o 
 -10   2   8      127.07      129.72     12.20 o 
  -9   2   8       44.47       47.78      3.80 o 
  -8   2   8      209.04      211.52      5.00 o 
  -7   2   8       60.76       60.23      2.60 o 
  -6   2   8      283.73      278.24      6.04 o 
  -5   2   8       22.13       26.17      1.72 o 
  -4   2   8      107.61       99.54      3.10 o 
  -3   2   8      288.92      290.77      8.51 o 
  -2   2   8      125.78      113.22      5.37 o 
  -1   2   8      761.00      749.26     28.31 o 
   0   2   8      323.40      282.73     12.53 o 
   1   2   8      394.20      377.57      5.88 o 
   2   2   8      429.56      400.69      8.84 o 
   3   2   8      555.24      546.66     14.77 o 
   4   2   8      304.96      283.74     10.29 o 
   5   2   8      213.74      201.27      5.76 o 
   6   2   8      381.54      357.93      8.84 o 
   7   2   8      857.70      866.56     12.12 o 
   8   2   8       58.33       53.05      3.44 o 
   9   2   8       72.01       68.73      4.01 o 
  10   2   8       17.22       17.42      2.20 o 
  11   2   8        7.55        3.69      2.13 o 
  12   2   8       49.21       48.19      6.60 o 
 -12   3   8       30.93       30.67      3.08 o 
 -11   3   8        0.31       -1.60      1.68 o 
 -10   3   8       12.86       12.91      2.69 o 
  -9   3   8       38.69       29.17      2.83 o 
  -8   3   8       12.62       13.33      2.69 o 
  -7   3   8       40.24       44.29      3.47 o 
  -6   3   8       27.35       22.90      1.64 o 
  -5   3   8       82.65       84.07      2.99 o 
  -4   3   8       22.17       20.88      1.57 o 
  -3   3   8       58.50       60.39      2.44 o 
  -2   3   8       64.60       64.95      2.38 o 
  -1   3   8      119.34      127.06      3.35 o 
   0   3   8        4.08        6.76      0.95 o 
   1   3   8        3.50        4.31      0.81 o 
   2   3   8     1052.45     1070.05     23.05 o 
   3   3   8       95.82      108.75      6.04 o 
   4   3   8      868.10      849.42     19.92 o 
   5   3   8        0.39        0.94      1.45 o 
   6   3   8      323.36      331.73      6.59 o 
   7   3   8      208.70      201.20      5.13 o 
   8   3   8      163.95      145.62      4.54 o 
   9   3   8       20.17       18.79      2.13 o 
  10   3   8        4.57        3.80      2.01 o 
  11   3   8        0.93        0.44      1.32 o 
  12   3   8        0.23        2.69      2.69 o 
 -12   4   8        1.44        4.03      2.91 o 
 -11   4   8        0.09        0.65      1.50 o 
 -10   4   8       21.31       28.80      2.92 o 
  -9   4   8        0.85        2.03      1.45 o 
  -8   4   8      166.58      171.33      9.06 o 
  -7   4   8       34.74       33.88      2.92 o 
  -6   4   8      329.47      308.65      8.05 o 
  -5   4   8        0.12        0.71      0.86 o 
  -4   4   8      151.79      141.90      3.85 o 
  -3   4   8        4.03        3.93      0.97 o 
  -2   4   8      918.18      861.24     13.79 o 
  -1   4   8      161.20      160.90      4.89 o 
   0   4   8      599.43      551.64      9.35 o 
   1   4   8       23.67       27.30      3.13 o 
   2   4   8      403.03      387.79     12.08 o 
   3   4   8        0.39       -0.22      1.79 o 
   4   4   8       59.73       52.49      2.80 o 
   5   4   8       53.43       58.28      3.19 o 
   6   4   8      360.85      367.26      9.05 o 
   7   4   8       63.63       62.20      3.70 o 
   8   4   8       50.12       46.86      3.44 o 
   9   4   8       79.79       93.76      7.38 o 
  10   4   8        4.70        6.49      2.69 o 
  11   4   8        1.23       -2.46      2.46 o 
 -11   5   8       25.88       30.79      3.32 o 
 -10   5   8        3.17        3.42      1.90 o 
  -9   5   8       93.04       97.17      6.15 o 
  -8   5   8      149.97      147.97      6.49 o 
  -7   5   8      713.89      679.46     13.60 o 
  -6   5   8       60.54       65.75      3.85 o 
  -5   5   8       98.61      105.25      6.60 o 
  -4   5   8      582.53      583.35     11.27 o 
  -3   5   8      179.69      195.86      5.89 o 
  -2   5   8       34.60       43.86      4.48 o 
  -1   5   8       60.81       66.68      5.15 o 
   0   5   8       14.47       14.10      2.69 o 
   1   5   8        9.05        7.16      2.01 o 
   2   5   8      194.81      173.87      8.06 o 
   3   5   8       90.75       94.88      6.04 o 
   4   5   8      235.71      231.82      9.62 o 
   5   5   8      316.56      309.38      8.28 o 
   6   5   8      170.36      184.59      6.37 o 
   7   5   8       80.66       72.24      4.08 o 
   8   5   8      119.83      116.09      5.26 o 
   9   5   8        3.88        0.00      2.24 o 
  10   5   8       66.08       74.74      7.16 o 
 -10   6   8        2.56        1.57      2.24 o 
  -9   6   8        3.20       14.54      3.36 o 
  -8   6   8        1.33        2.91      2.24 o 
  -7   6   8        1.37        2.46      2.46 o 
  -6   6   8       16.52       17.01      3.36 o 
  -5   6   8       22.66       24.84      4.03 o 
  -4   6   8      144.02      137.84      7.83 o 
  -3   6   8       68.42       59.30      5.15 o 
  -2   6   8      317.20      304.10     11.64 o 
  -1   6   8        5.72        9.17      2.69 o 
   0   6   8      475.48      431.87     13.87 o 
   1   6   8       18.26       20.36      3.13 o 
   2   6   8      139.42      127.10      7.16 o 
   3   6   8        8.82        2.46      1.79 o 
   4   6   8        0.87        1.72      1.45 o 
   5   6   8        2.29        1.34      1.27 o 
   6   6   8        8.60        7.93      2.35 o 
   7   6   8        1.56       -1.79      2.46 o 
   8   6   8       19.18       18.35      3.80 o 
   9   6   8       14.42       14.32      3.58 o 
  -8   7   8       30.60       30.88      4.70 o 
  -7   7   8       35.71       40.05      5.15 o 
  -6   7   8        5.87        7.17      1.77 o 
  -5   7   8       16.16       15.60      2.06 o 
  -4   7   8       27.17       38.94      4.70 o 
  -3   7   8      133.18      140.75      8.06 o 
  -2   7   8      214.74      217.95     10.29 o 
  -1   7   8      129.51      127.10      7.61 o 
   0   7   8      373.80      346.39     12.75 o 
   1   7   8      292.77      305.44     11.64 o 
   2   7   8      257.15      243.46     10.29 o 
   3   7   8       75.91       68.92      5.37 o 
   4   7   8      205.87      224.45     10.52 o 
   5   7   8        0.11        1.54      1.45 o 
   6   7   8       57.48       66.68      6.04 o 
   7   7   8        7.17       14.99      3.58 o 
   8   7   8       45.21       47.44      5.59 o 
  -6   8   8       35.10       39.73      3.44 o 
  -5   8   8        0.21       -0.94      1.49 o 
  -4   8   8        1.04        1.69      1.40 o 
  -3   8   8       38.05       35.69      3.16 o 
  -2   8   8        4.53        4.48      2.24 o 
  -1   8   8        0.44       -1.79      1.79 o 
   0   8   8        3.12        5.15      2.46 o 
   1   8   8       22.36       29.76      4.03 o 
   2   8   8        7.38        2.69      1.79 o 
   3   8   8       68.51       72.56      6.04 o 
   4   8   8       41.94       50.35      5.15 o 
   5   8   8        2.34       -0.90      2.01 o 
  -2   9   8       56.96       50.86      3.96 o 
  -1   9   8       70.48       64.56      4.35 o 
   0   9   8        1.38        0.29      1.50 o 
   1   9   8        1.44        2.13      1.58 o 
 -12   1   9       51.54       60.20      6.27 o 
 -11   1   9      112.21      107.49      5.19 o 
 -10   1   9        1.38        2.57      1.58 o 
  -9   1   9      149.90      148.89      4.49 o 
  -8   1   9       48.90       50.95      3.36 o 
  -7   1   9      283.71      262.42      7.61 o 
  -6   1   9      105.57       96.34      4.10 o 
  -5   1   9      463.24      451.32      9.25 o 
  -4   1   9      336.14      303.42      7.43 o 
  -3   1   9      104.31      107.07      4.26 o 
  -2   1   9      452.63      450.10     27.97 o 
  -1   1   9        5.41        5.57      1.40 o 
   0   1   9      197.52      195.89      5.85 o 
   1   1   9        6.87        7.91      1.68 o 
   2   1   9      224.87      206.41     18.01 o 
   3   1   9       12.29        8.08      1.58 o 
   4   1   9       97.27       89.17      4.27 o 
   5   1   9       26.78       33.12      3.80 o 
   6   1   9      216.27      203.35      5.38 o 
   7   1   9      434.88      463.26     10.60 o 
   8   1   9        8.41        9.59      1.74 o 
   9   1   9      145.99      148.93      6.16 o 
  10   1   9       19.35       15.00      3.13 o 
  11   1   9       65.47       62.71      4.26 o 
 -12   2   9        0.00        0.60      1.57 o 
 -11   2   9        0.23       -1.40      1.40 o 
 -10   2   9        6.12        6.94      1.74 o 
  -9   2   9       48.83       41.54      3.24 o 
  -8   2   9        0.41        1.37      0.98 o 
  -7   2   9       88.68       82.68      3.21 o 
  -6   2   9        0.09        1.33      1.07 o 
  -5   2   9        1.53        2.35      1.04 o 
  -4   2   9        0.15        1.90      0.98 o 
  -3   2   9      175.10      188.32      4.55 o 
  -2   2   9        7.75        7.91      3.02 o 
  -1   2   9      289.33      278.94      7.11 o 
   0   2   9        2.23        3.24      1.24 o 
   1   2   9      572.73      564.01     11.26 o 
   2   2   9        9.86       13.53      1.97 o 
   3   2   9      110.88      108.52      4.81 o 
   4   2   9        3.93        0.00      1.79 o 
   5   2   9       65.82       63.51      3.38 o 
   6   2   9       23.91       26.45      2.03 o 
   7   2   9        0.25        1.44      1.06 o 
   8   2   9       41.17       38.12      2.99 o 
   9   2   9        0.07       -0.25      1.79 o 
  10   2   9        5.70        5.44      1.66 o 
  11   2   9       18.26       13.43      2.42 o 
 -11   3   9        9.46       11.87      2.29 o 
 -10   3   9        2.71        2.89      2.80 o 
  -9   3   9       35.41       40.38      4.70 o 
  -8   3   9        9.83        8.46      3.58 o 
  -7   3   9       41.00       40.77      3.01 o 
  -6   3   9       24.18       23.16      3.09 o 
  -5   3   9      769.34      785.53     11.73 o 
  -4   3   9      527.48      513.31      8.18 o 
  -3   3   9      298.59      295.06      5.78 o 
  -2   3   9      117.37      103.07      3.27 o 
  -1   3   9       51.39       48.49      2.19 o 
   0   3   9      758.51      705.92     11.40 o 
   1   3   9       33.06       34.66      2.77 o 
   2   3   9      348.88      337.22     11.86 o 
   3   3   9        1.71        3.58      2.24 o 
   4   3   9      292.20      270.76     10.52 o 
   5   3   9       27.53       22.26      2.04 o 
   6   3   9        0.22        0.34      0.93 o 
   7   3   9       80.72       84.88      3.46 o 
   8   3   9       47.08       49.74      3.04 o 
   9   3   9      146.13      151.94      6.15 o 
  10   3   9       36.72       31.21      2.96 o 
  11   3   9       45.86       57.28      6.27 o 
 -11   4   9        6.26        8.01      2.13 o 
 -10   4   9        5.17        8.18      2.46 o 
  -9   4   9        8.70       11.31      2.22 o 
  -8   4   9        2.20        6.99      1.69 o 
  -7   4   9       87.22       86.43      4.51 o 
  -6   4   9      253.24      252.89      7.42 o 
  -5   4   9        0.32       -0.67      1.42 o 
  -4   4   9      615.18      616.42     12.98 o 
  -3   4   9       23.61       29.61      1.88 o 
  -2   4   9       17.22       15.85      1.41 o 
  -1   4   9      219.69      220.26      8.39 o 
   0   4   9      195.22      189.53      8.73 o 
   1   4   9      330.05      340.13     11.86 o 
   2   4   9      608.56      595.44     16.78 o 
   3   4   9       74.59       81.00      5.82 o 
   4   4   9       98.58      101.66      4.14 o 
   5   4   9       76.52       79.68      4.24 o 
   6   4   9       55.03       57.76      5.15 o 
   7   4   9        0.00        1.66      1.79 o 
   8   4   9      235.25      243.91      7.87 o 
   9   4   9       10.89       17.90      3.80 o 
  10   4   9       50.43       63.77      6.49 o 
 -10   5   9        1.90        3.19      2.35 o 
  -9   5   9      179.36      180.00      7.50 o 
  -8   5   9      127.85      127.48      7.50 o 
  -7   5   9      185.47      212.87     13.43 o 
  -6   5   9       96.88       90.00      4.65 o 
  -5   5   9       93.26       98.61      4.65 o 
  -4   5   9       37.77       34.61      3.02 o 
  -3   5   9       59.78       57.67      4.03 o 
  -2   5   9      118.33      131.35      7.61 o 
  -1   5   9       57.00       46.99      4.48 o 
   0   5   9        6.91        4.70      2.24 o 
   1   5   9        6.34        8.28      2.46 o 
   2   5   9      218.54      208.10      9.40 o 
   3   5   9       13.03       14.77      2.91 o 
   4   5   9       62.33       49.68      4.70 o 
   5   5   9       60.69       70.13      4.01 o 
   6   5   9       19.52       21.26      2.58 o 
   7   5   9        8.40        7.59      4.03 o 
   8   5   9        6.33        5.76      1.72 o 
   9   5   9       15.50       16.11      3.58 o 
  -9   6   9        0.99        1.12      2.24 o 
  -8   6   9       21.65       26.63      4.48 o 
  -7   6   9       85.98       86.82      6.94 o 
  -6   6   9       18.08       21.93      3.80 o 
  -5   6   9      119.81      127.32      8.06 o 
  -4   6   9        6.19        2.69      2.01 o 
  -3   6   9      145.36      151.71      8.50 o 
  -2   6   9        8.53        5.37      2.24 o 
  -1   6   9      100.23      102.26      6.94 o 
   0   6   9       16.76       19.92      3.36 o 
   1   6   9      200.74      201.84      9.62 o 
   2   6   9        8.10       10.07      2.69 o 
   3   6   9      217.01      219.29      9.85 o 
   4   6   9        5.63        7.14      1.81 o 
   5   6   9       27.94       28.19      2.83 o 
   6   6   9       52.39       53.75      3.66 o 
   7   6   9        1.29        1.45      2.57 o 
   8   6   9      111.58      120.61      8.73 o 
  -7   7   9       50.65       57.06      6.04 o 
  -6   7   9       32.06       36.70      4.92 o 
  -5   7   9       28.31       36.47      4.92 o 
  -4   7   9       45.59       55.05      5.37 o 
  -3   7   9       14.36       11.86      3.13 o 
  -2   7   9        0.02        2.69      2.46 o 
  -1   7   9        1.36        3.13      2.24 o 
   0   7   9       63.45       63.77      5.59 o 
   1   7   9        8.12       15.66      3.58 o 
   2   7   9       55.49       53.70      5.15 o 
   3   7   9       30.47       28.42      3.80 o 
   4   7   9       23.30       15.25      2.22 o 
   5   7   9       11.30       12.58      2.13 o 
   6   7   9        8.79        5.15      2.69 o 
  -4   8   9       68.32       73.63      5.59 o 
  -3   8   9      128.28      124.19      8.50 o 
  -2   8   9        0.94        2.01      2.46 o 
  -1   8   9       82.83       69.37      6.27 o 
   0   8   9        8.28        4.70      2.24 o 
   1   8   9      153.62      149.03      8.73 o 
   2   8   9       74.82       77.87      6.27 o 
   3   8   9        5.72       10.17      2.10 o 
   4   8   9       54.72       59.30      6.04 o 
 -11   0  10       39.14       36.82      4.25 o 
 -10   0  10      127.03      124.41      7.38 o 
  -9   0  10        7.56        6.94      2.46 o 
  -8   0  10       48.60       46.54      4.48 o 
  -7   0  10      153.66      152.39      7.83 o 
  -6   0  10       82.92       81.00      5.59 o 
  -5   0  10      476.84      450.00     13.87 o 
  -4   0  10       12.55       10.07      2.24 o 
  -3   0  10      119.01      103.38      6.27 o 
  -2   0  10       26.49       27.30      3.58 o 
  -1   0  10      239.52      223.10      9.40 o 
   0   0  10        1.89        0.00      1.34 o 
   1   0  10        5.16        2.24      1.57 o 
   2   0  10      131.88      129.56      7.16 o 
   3   0  10      288.54      281.05     11.19 o 
   4   0  10     1947.98     1838.02     36.03 o 
   5   0  10      367.00      362.50     13.20 o 
   6   0  10      282.94      291.79     11.64 o 
   7   0  10      125.02      142.54      8.28 o 
   8   0  10      199.73      191.54      9.85 o 
   9   0  10      173.46      197.59     10.29 o 
  10   0  10       14.13       16.78      3.58 o 
 -11   1  10        3.98        5.83      4.48 o 
 -10   1  10       32.96       38.82      5.82 o 
  -9   1  10        0.42        0.74      1.05 o 
  -8   1  10        0.11        1.24      1.68 o 
  -7   1  10      111.14      111.28      4.74 o 
  -6   1  10       29.53       32.26      2.61 o 
  -5   1  10       31.36       29.40      2.42 o 
  -4   1  10       19.73       20.24      4.36 o 
  -3   1  10       48.04       48.35      7.83 o 
  -2   1  10      156.19      157.29      5.46 o 
  -1   1  10        0.00        0.41      1.24 o 
   0   1  10      159.41      154.84      5.53 o 
   1   1  10       11.55        7.30      1.66 o 
   2   1  10      146.77      153.79      7.72 o 
   3   1  10      186.76      197.60      6.41 o 
   4   1  10       11.67       10.88      2.06 o 
   5   1  10       23.49       21.03      3.58 o 
   6   1  10      313.06      300.19      6.84 o 
   7   1  10        1.69        1.61      1.68 o 
   8   1  10        6.40        2.30      1.34 o 
   9   1  10        7.37        6.28      1.81 o 
  10   1  10        0.09       -1.56      1.56 o 
 -11   2  10       25.77       23.80      3.69 o 
 -10   2  10       14.00       13.75      2.29 o 
  -9   2  10       37.61       41.56      3.24 o 
  -8   2  10       14.75       19.21      2.45 o 
  -7   2  10      438.10      421.97      7.93 o 
  -6   2  10        2.62        6.47      1.39 o 
  -5   2  10     1071.09     1048.58     14.82 o 
  -4   2  10      133.23      143.07      4.19 o 
  -3   2  10     1176.63     1129.86     13.92 o 
  -2   2  10       12.38       17.39      3.47 o 
  -1   2  10      381.95      363.19      8.70 o 
   0   2  10       90.80       78.09      3.95 o 
   1   2  10       13.01        8.59      1.66 o 
   2   2  10       64.69       60.52      3.56 o 
   3   2  10       72.64       80.38      4.19 o 
   4   2  10        7.10       10.74      2.91 o 
   5   2  10       25.48       30.67      2.68 o 
   6   2  10      123.72      135.38      6.65 o 
   7   2  10       70.13       77.92      3.56 o 
   8   2  10       21.57       23.90      3.80 o 
   9   2  10      147.82      150.86      6.32 o 
  10   2  10        7.64       11.38      2.13 o 
 -10   3  10        0.46        0.90      1.42 o 
  -9   3  10        7.47        5.48      1.61 o 
  -8   3  10        4.92        1.10      1.90 o 
  -7   3  10        8.18        5.17      1.72 o 
  -6   3  10      246.53      242.65      5.77 o 
  -5   3  10      134.54      132.52      4.71 o 
  -4   3  10      490.59      503.79      8.67 o 
  -3   3  10      104.82      113.19      5.11 o 
  -2   3  10      481.25      471.71      7.90 o 
  -1   3  10        4.15        7.60      1.95 o 
   0   3  10      304.85      310.55      8.06 o 
   1   3  10        4.02        9.73      1.81 o 
   2   3  10        8.32       12.08      2.91 o 
   3   3  10       18.09       13.87      2.69 o 
   4   3  10       88.27       79.88      5.82 o 
   5   3  10        3.01        2.99      1.24 o 
   6   3  10       95.89       92.26      3.73 o 
   7   3  10        2.50        4.95      1.33 o 
   8   3  10       59.76       62.41      3.27 o 
   9   3  10       35.71       36.25      4.92 o 
  10   3  10        5.28        3.58      2.46 o 
 -10   4  10       86.83       90.92      5.14 o 
  -9   4  10       24.27       29.42      3.08 o 
  -8   4  10      294.77      292.62      8.86 o 
  -7   4  10       10.78       11.31      2.46 o 
  -6   4  10       21.64       19.27      3.24 o 
  -5   4  10       38.60       36.54      3.06 o 
  -4   4  10       31.52       30.04      2.04 o 
  -3   4  10      100.92       93.98      3.69 o 
  -2   4  10       34.31       28.54      1.93 o 
  -1   4  10      123.31      101.14      6.94 o 
   0   4  10       29.72       28.87      4.03 o 
   1   4  10       16.43       10.52      2.69 o 
   2   4  10      149.79      144.33      8.06 o 
   3   4  10        7.74       10.74      2.91 o 
   4   4  10      354.34      355.34     12.98 o 
   5   4  10       19.41       19.69      3.36 o 
   6   4  10      148.93      141.58      5.92 o 
   7   4  10        0.30        0.01      1.45 o 
   8   4  10        5.58        9.36      3.58 o 
   9   4  10        0.05       -2.91      2.91 o 
  -9   5  10       53.11       52.79      4.03 o 
  -8   5  10        0.81        1.57      2.01 o 
  -7   5  10       17.73       15.72      2.36 o 
  -6   5  10       12.60       15.71      3.36 o 
  -5   5  10      122.28      119.70      5.19 o 
  -4   5  10       42.55       47.94      3.38 o 
  -3   5  10      104.66      106.62      4.68 o 
  -2   5  10      375.05      370.56     13.65 o 
  -1   5  10      165.38      176.33      9.40 o 
   0   5  10       36.55       41.84      4.70 o 
   1   5  10       36.69       37.15      4.25 o 
   2   5  10        0.85        2.24      2.24 o 
   3   5  10      319.78      302.09     12.08 o 
   4   5  10      122.27      130.46      7.83 o 
   5   5  10      492.42      509.54     24.17 o 
   6   5  10       59.49       73.46      4.51 o 
   7   5  10      156.69      178.87      6.94 o 
   8   5  10        2.42        5.31      1.81 o 
  -7   6  10       15.04       12.31      2.91 o 
  -6   6  10       67.74       55.49      5.59 o 
  -5   6  10        5.57        3.58      2.01 o 
  -4   6  10       46.58       48.33      5.37 o 
  -3   6  10        7.39        4.48      2.01 o 
  -2   6  10        4.36        4.48      2.01 o 
  -1   6  10       44.15       40.50      4.92 o 
   0   6  10       55.46       57.73      5.37 o 
   1   6  10        4.75        2.46      2.24 o 
   2   6  10       42.65       41.62      4.48 o 
   3   6  10        0.21       -1.34      2.24 o 
   4   6  10        1.64        0.45      2.01 o 
   5   6  10        1.34        3.36      1.66 o 
   6   6  10        5.66        3.44      1.79 o 
   7   6  10        9.00        8.00      2.24 o 
  -5   7  10        2.79        4.03      2.91 o 
  -4   7  10      131.15      136.72      8.95 o 
  -3   7  10        0.05        6.27      2.91 o 
  -2   7  10      173.29      166.71      9.62 o 
  -1   7  10        6.81       10.52      3.13 o 
   0   7  10       80.27       78.54      6.71 o 
   1   7  10       15.31       20.81      3.58 o 
   2   7  10        8.06       10.52      2.91 o 
   3   7  10      151.15      168.27      9.40 o 
   4   7  10        1.47        1.61      2.24 o 
 -10   1  11      104.50      106.66      5.44 o 
  -9   1  11        6.96        7.21      1.48 o 
  -8   1  11      197.61      196.99      5.53 o 
  -7   1  11      103.87      110.73      4.90 o 
  -6   1  11       35.13       32.22      2.69 o 
  -5   1  11       69.07       71.60      3.87 o 
  -4   1  11      101.29      100.36      4.58 o 
  -3   1  11      213.56      210.00      6.64 o 
  -2   1  11        4.76        5.73      2.01 o 
  -1   1  11       84.33       85.62      4.27 o 
   0   1  11       25.86       25.62      2.61 o 
   1   1  11      203.47      202.62      6.72 o 
   2   1  11       79.89       86.80      4.51 o 
   3   1  11        8.48       11.33      2.06 o 
   4   1  11      156.68      168.58      6.41 o 
   5   1  11        6.82        5.59      2.69 o 
   6   1  11      312.65      326.83      7.49 o 
   7   1  11       12.20       18.54      4.81 o 
   8   1  11      279.67      265.71      8.61 o 
   9   1  11       10.80       13.15      4.70 o 
 -10   2  11        3.00        2.24      1.58 o 
  -9   2  11       39.16       37.67      3.69 o 
  -8   2  11       76.87       81.23      4.59 o 
  -7   2  11       16.91       19.68      2.03 o 
  -6   2  11      164.70      185.23      6.53 o 
  -5   2  11       51.44       53.01      2.87 o 
  -4   2  11      100.01      104.37      3.81 o 
  -3   2  11      461.55      450.56     10.21 o 
  -2   2  11       23.86       27.39      1.96 o 
  -1   2  11      125.84      129.22      3.95 o 
   0   2  11       11.31        6.22      1.66 o 
   1   2  11        4.84        5.75      2.35 o 
   2   2  11       25.13       23.65      2.52 o 
   3   2  11      426.02      385.78      9.89 o 
   4   2  11       37.69       33.57      4.48 o 
   5   2  11       54.74       41.84      4.70 o 
   6   2  11        0.01        1.75      1.33 o 
   7   2  11        6.69        6.32      1.43 o 
   8   2  11        0.02       -0.61      1.50 o 
   9   2  11        1.11       -1.66      1.66 o 
  -9   3  11       14.01       15.06      2.80 o 
  -8   3  11       57.19       61.54      4.19 o 
  -7   3  11        0.42        1.53      1.66 o 
  -6   3  11      306.93      311.64      8.69 o 
  -5   3  11       21.98       25.38      2.17 o 
  -4   3  11       85.96       89.25      3.49 o 
  -3   3  11        0.29        0.80      1.07 o 
  -2   3  11        3.81        3.13      0.97 o 
  -1   3  11      102.66       95.85      4.49 o 
   0   3  11        8.73       11.25      2.24 o 
   1   3  11      135.66      143.97      5.77 o 
   2   3  11       20.35       19.69      3.58 o 
   3   3  11       20.91       25.96      3.80 o 
   4   3  11       48.83       43.41      4.70 o 
   5   3  11        2.55        1.54      1.28 o 
   6   3  11      192.14      188.59      5.55 o 
   7   3  11       26.00       28.01      2.39 o 
   8   3  11      215.17      217.35      7.98 o 
  -8   4  11       77.25       71.53      4.59 o 
  -7   4  11       17.18       13.71      2.42 o 
  -6   4  11       41.13       40.82      3.40 o 
  -5   4  11       92.91       85.84      4.56 o 
  -4   4  11      116.15      117.04      4.01 o 
  -3   4  11       78.25       84.31      3.46 o 
  -2   4  11      262.29      261.36      7.77 o 
  -1   4  11       66.10       56.17      5.37 o 
   0   4  11      286.17      292.02     12.08 o 
   1   4  11       90.18       88.61      6.71 o 
   2   4  11       72.69       79.21      6.49 o 
   3   4  11      103.77      107.63      7.38 o 
   4   4  11        1.68        1.57      2.01 o 
   5   4  11       38.08       40.95      4.70 o 
   6   4  11       82.92       94.43      7.27 o 
   7   4  11       88.65       92.27      5.21 o 
   8   4  11       25.25       26.43      2.99 o 
  -7   5  11        4.59        8.39      1.97 o 
  -6   5  11        3.74        2.34      1.50 o 
  -5   5  11        1.22        2.44      1.50 o 
  -4   5  11        1.27       -1.57      2.46 o 
  -3   5  11       24.35       29.54      4.25 o 
  -2   5  11       68.63       71.61      6.27 o 
  -1   5  11       68.80       74.07      6.27 o 
   0   5  11       20.80       25.51      4.03 o 
   1   5  11       81.03       76.30      6.49 o 
   2   5  11        0.27        0.90      2.24 o 
   3   5  11       41.28       34.46      4.48 o 
   4   5  11       57.97       57.28      5.59 o 
   5   5  11        5.32        4.54      1.81 o 
   6   5  11        7.99        7.26      1.88 o 
  -5   6  11       85.34       83.47      7.16 o 
  -4   6  11       60.08       58.63      5.82 o 
  -3   6  11        0.21        1.79      2.24 o 
  -2   6  11       58.59       86.60      7.16 o 
  -1   6  11       67.38       65.12      6.27 o 
   0   6  11      172.23      169.39      9.62 o 
   1   6  11       38.61       38.71      4.92 o 
   2   6  11      134.28      157.08      9.17 o 
   3   6  11       75.50      101.59      7.61 o 
   4   6  11       45.34       55.27      5.59 o 
   5   6  11       65.39       63.48      4.36 o 
  -2   7  11        0.08        0.90      2.24 o 
  -1   7  11        0.55        0.45      2.01 o 
   0   7  11        0.57       -0.67      2.01 o 
   1   7  11        0.69        3.58      2.69 o 
  -9   0  12        0.49        1.79      2.24 o 
  -8   0  12       55.20       54.82      5.15 o 
  -7   0  12       21.85       24.84      3.80 o 
  -6   0  12      100.75       95.77      6.71 o 
  -5   0  12      160.31      159.10      8.73 o 
  -4   0  12       66.94       79.44      6.27 o 
  -3   0  12      115.57      126.20      7.83 o 
  -2   0  12      211.13      206.54      9.85 o 
  -1   0  12       38.36       36.47      4.25 o 
   0   0  12       71.33       68.47      5.82 o 
   1   0  12        1.73        2.01      2.46 o 
   2   0  12      249.87      252.86     11.41 o 
   3   0  12      134.24      130.68      8.28 o 
   4   0  12        7.27       10.07      3.36 o 
   5   0  12      464.86      451.79     16.33 o 
   6   0  12      150.23      151.04      8.95 o 
   7   0  12      152.26      167.38      9.62 o 
   8   0  12      199.94      221.53     11.41 o 
  -9   1  12       28.09       31.46      3.24 o 
  -8   1  12        0.63        0.06      1.20 o 
  -7   1  12        4.53        5.78      1.88 o 
  -6   1  12        3.27        3.24      2.46 o 
  -5   1  12       27.62       24.38      2.61 o 
  -4   1  12        7.44        9.30      1.90 o 
  -3   1  12        8.05        4.34      1.66 o 
  -2   1  12        5.42        3.56      1.57 o 
  -1   1  12        2.85        2.69      2.24 o 
   0   1  12        6.95        6.39      2.46 o 
   1   1  12       46.80       52.94      3.72 o 
   2   1  12        6.87        7.05      1.90 o 
   3   1  12      107.20       97.82     11.52 o 
   4   1  12       45.91       39.93      3.40 o 
   5   1  12       19.32       20.59      3.80 o 
   6   1  12        0.50        2.01      2.53 o 
   7   1  12        1.81        0.35      1.79 o 
   8   1  12        2.00        0.92      2.24 o 
  -8   2  12        7.28        8.69      4.48 o 
  -7   2  12      132.92      124.17      4.51 o 
  -6   2  12       74.92       83.67      3.63 o 
  -5   2  12        1.89        2.43      1.11 o 
  -4   2  12       91.97       89.59      6.05 o 
  -3   2  12       25.89       27.45      1.98 o 
  -2   2  12       10.55       11.01      2.04 o 
  -1   2  12      168.59      189.03      6.71 o 
   0   2  12        4.26        5.01      1.90 o 
   1   2  12      337.38      367.32     10.29 o 
   2   2  12      159.07      151.36      6.25 o 
   3   2  12      148.99      142.55      6.38 o 
   4   2  12        6.90        5.15      2.46 o 
   5   2  12      181.56      154.18      9.17 o 
   6   2  12      132.54      135.99      5.68 o 
   7   2  12       75.13       74.70      5.16 o 
  -8   3  12       35.33       38.11      4.25 o 
  -7   3  12       10.46       12.65      2.35 o 
  -6   3  12      124.60      119.57      8.28 o 
  -5   3  12      159.62      162.56      4.98 o 
  -4   3  12        0.42        0.47      1.02 o 
  -3   3  12       32.31       39.41      3.16 o 
  -2   3  12       65.78       62.67      3.95 o 
  -1   3  12       33.53       44.36      3.92 o 
   0   3  12      273.84      280.31      8.46 o 
   1   3  12       67.06       63.58      4.11 o 
   2   3  12       25.45       29.31      4.25 o 
   3   3  12       32.38       26.18      4.03 o 
   4   3  12        5.43        7.61      2.69 o 
   5   3  12       23.08       17.73      2.26 o 
   6   3  12       16.73       20.44      4.14 o 
   7   3  12       41.06       50.94      4.11 o 
  -7   4  12       18.10       14.49      2.52 o 
  -6   4  12       26.97       34.29      3.38 o 
  -5   4  12       12.67       14.98      2.42 o 
  -4   4  12       44.84       47.44      5.59 o 
  -3   4  12        0.72        0.98      2.35 o 
  -2   4  12       32.02       31.42      3.06 o 
  -1   4  12       20.35       24.17      4.03 o 
   0   4  12        1.11        3.58      2.91 o 
   1   4  12      123.67      128.89      8.50 o 
   2   4  12       27.25       22.60      4.03 o 
   3   4  12      176.04      162.68      9.62 o 
   4   4  12       17.49       18.57      3.58 o 
   5   4  12       15.33       13.20      3.13 o 
   6   4  12        0.83        1.45      1.74 o 
  -5   5  12      137.04      121.51      8.73 o 
  -4   5  12       31.83       42.52      5.59 o 
  -3   5  12      255.40      266.06     12.75 o 
  -2   5  12      158.68      177.45     10.07 o 
  -1   5  12       67.80       81.67      7.16 o 
   0   5  12      161.02      189.98     10.29 o 
   1   5  12       46.81       61.31      6.27 o 
   2   5  12      103.47      120.39      8.28 o 
   3   5  12       97.65      108.08      7.83 o 
   4   5  12       27.68       25.29      4.03 o 
  -2   6  12        4.22        8.95      3.13 o 
  -1   6  12        0.40        6.04      2.91 o 
   0   6  12        0.11        2.24      2.69 o 
   1   6  12       87.55       98.91      7.61 o 
  -7   1  13        6.60        9.05      1.62 o 
  -6   1  13       98.95      101.17      5.06 o 
  -5   1  13        4.14        7.58      3.24 o 
  -4   1  13      103.52      103.36      5.14 o 
  -3   1  13        5.82        3.63      1.77 o 
  -2   1  13      155.41      165.37      6.55 o 
  -1   1  13        7.91       11.25      2.13 o 
   0   1  13      126.63      128.93      9.06 o 
   1   1  13        5.14        4.73      2.13 o 
   2   1  13      315.00      321.31      9.57 o 
   3   1  13      227.78      242.92      8.39 o 
   4   1  13       34.78       39.74      5.26 o 
   5   1  13      247.06      260.91     12.53 o 
   6   1  13        0.60       -0.64      1.91 o 
  -6   2  13       18.29       17.01      2.02 o 
  -5   2  13        7.51        8.57      1.51 o 
  -4   2  13        4.55        4.79      1.31 o 
  -3   2  13       95.20       94.89      5.06 o 
  -2   2  13       27.25       31.52      3.58 o 
  -1   2  13       53.05       57.96      4.11 o 
   0   2  13        3.99        4.92      1.97 o 
   1   2  13      118.09      111.83      5.62 o 
   2   2  13       14.97       19.79      2.61 o 
   3   2  13        2.14        1.97      3.47 o 
   4   2  13       18.29       25.73      4.25 o 
   5   2  13       33.77       27.75      4.48 o 
  -5   3  13       21.87       18.63      2.12 o 
  -4   3  13      120.54      122.44     10.29 o 
  -3   3  13        6.52        7.02      2.35 o 
  -2   3  13      172.78      182.16      7.03 o 
  -1   3  13        1.20        1.15      1.66 o 
   0   3  13      102.25      102.06      5.28 o 
   1   3  13        8.17        7.27      2.22 o 
   2   3  13        0.66        1.79      2.24 o 
   3   3  13       82.54       85.03      7.16 o 
   4   3  13        2.05       -1.34      2.01 o 
  -4   4  13        1.09        1.79      3.13 o 
  -3   4  13      178.88      173.08      6.75 o 
  -2   4  13        4.49        5.23      1.88 o 
  -1   4  13      144.76      157.76      9.62 o 
   0   4  13        7.08        5.59      2.69 o 
   1   4  13       18.75       19.02      4.03 o 
   2   4  13        0.06        5.59      2.91 o 
   3   4  13       13.85        9.62      3.13 o 
  -4   0  14      124.36      126.43      8.50 o 
  -3   0  14        6.53        8.95      3.13 o 
  -2   0  14       95.49      108.08      7.83 o 
  -1   0  14       40.78       46.32      5.59 o 
   0   0  14      114.77      113.45      8.28 o 
   1   0  14       18.90       24.61      4.25 o 
   2   0  14       86.01      102.04      8.06 o 
   3   0  14       14.99       15.44      4.03 o 
  -4   1  14       12.71       11.41      2.29 o 
  -3   1  14        1.85        2.26      1.56 o 
  -2   1  14        0.09        1.06      1.72 o 
  -1   1  14        2.68        1.92      2.46 o 
   0   1  14       16.21       15.45      2.80 o 
   1   1  14       27.81       15.07      5.15 o 
   2   1  14        6.60        6.14      2.03 o 
   3   1  14       18.68       21.44      4.25 o 
  -3   2  14       49.81       49.39      3.87 o 
  -2   2  14      124.78      127.28      6.16 o 
  -1   2  14      135.04      134.09     10.29 o 
   0   2  14      498.73      482.25     12.42 o 
   1   2  14       12.05       20.87      3.15 o 
   2   2  14      253.09      267.13      9.17 o 
                                                 
